# Supplementary material for: Estimation of allele frequency and association mapping using next-generation sequencing data
Source: BMC Bioinformatics. 2011 Jun 11;12:231. doi: 10.1186/1471-2105-12-231 (PMC3212839; doi:10.1186/1471-2105-12-231)
Supplement: Additional file 6 — Source code of our programs: simreseq and testassoc. All the source code of our programs used for the simulation studies, estimation of parameters, and tests of association. [file 1471-2105-12-231-S6.GZ]

Archive with 42 entries (39 files):
- softwareEstMAF_20110510
- softwareEstMAF_20110510/examples
- softwareEstMAF_20110510/LICENSE.txt
- softwareEstMAF_20110510/src
- softwareEstMAF_20110510/src/bfgs.c
- softwareEstMAF_20110510/src/bfgs.h
- softwareEstMAF_20110510/src/errorfile
- softwareEstMAF_20110510/src/estmafseq.h
- softwareEstMAF_20110510/src/Makefile
- softwareEstMAF_20110510/src/myarray.h
- softwareEstMAF_20110510/src/rv_simulate.h
- softwareEstMAF_20110510/src/simreseq.c
- softwareEstMAF_20110510/src/testassoc.c
- softwareEstMAF_20110510/examples/dataAlt
- softwareEstMAF_20110510/examples/dataNeutral
- softwareEstMAF_20110510/examples/dataNull
- softwareEstMAF_20110510/examples/genoAlt
- softwareEstMAF_20110510/examples/genoNeutral
- softwareEstMAF_20110510/examples/genoNull
- softwareEstMAF_20110510/examples/mafAlt
- softwareEstMAF_20110510/examples/mafNeutral
- softwareEstMAF_20110510/examples/mafNull
- softwareEstMAF_20110510/examples/outAlt_geno_fl0.0
- softwareEstMAF_20110510/examples/outAlt_geno_fl1.0
- softwareEstMAF_20110510/examples/outAlt_geno_fl2.0
- softwareEstMAF_20110510/examples/outAlt_lrt_obs
- softwareEstMAF_20110510/examples/outAlt_lrt_unkwn
- softwareEstMAF_20110510/examples/outAlt_obsmaps
- softwareEstMAF_20110510/examples/outAlt_pats
- softwareEstMAF_20110510/examples/outAlt_tabgeno_fl0.0
- softwareEstMAF_20110510/examples/outAlt_tabgeno_fl1.0
- softwareEstMAF_20110510/examples/outAlt_tabgeno_fl2.0
- softwareEstMAF_20110510/examples/outNull_geno_fl0.0
- softwareEstMAF_20110510/examples/outNull_geno_fl1.0
- softwareEstMAF_20110510/examples/outNull_geno_fl2.0
- softwareEstMAF_20110510/examples/outNull_lrt_obs
- softwareEstMAF_20110510/examples/outNull_lrt_unkwn
- softwareEstMAF_20110510/examples/outNull_obsmaps
- softwareEstMAF_20110510/examples/outNull_pats
- softwareEstMAF_20110510/examples/outNull_tabgeno_fl0.0
- softwareEstMAF_20110510/examples/outNull_tabgeno_fl1.0
- softwareEstMAF_20110510/examples/outNull_tabgeno_fl2.0
