# Supplementary material for: Estimation of allele frequency and association mapping using next-generation sequencing data
Source: BMC Bioinformatics. 2011 Jun 11;12:231. doi: 10.1186/1471-2105-12-231 (PMC3212839; doi:10.1186/1471-2105-12-231)
Supplement: Additional file 6 — Source code of our programs: simreseq and testassoc. All the source code of our programs used for the simulation studies, estimation of parameters, and tests of association. [file 1471-2105-12-231-S6.GZ › softwareEstMAF_20110510/LICENSE.txt]

/*
  Copyright Su Yeon Kim, April 4 2011. 
  This file is distributed as part of "simseq" and "testassoc". See LICENSE.txt for
more information.

All files in the package is written by me (Su Yeon), except bfgs.*, which
is a modified version of bfgs (Broyden–Fletcher–Goldfarb–Shanno) [Press,
W. H., S. A. Teukolsky, W. T. Vetterling and B. P. Flannery, 1992
Numerical Recipes in C. Cambridge University Press, Cambridge, UK] 

If you want to use another optimization algorithm, use the same function
interface as the find_max prototype in bfgs.h


*/
