# Supplementary material for: Estimation of allele frequency and association mapping using next-generation sequencing data
Source: BMC Bioinformatics. 2011 Jun 11;12:231. doi: 10.1186/1471-2105-12-231 (PMC3212839; doi:10.1186/1471-2105-12-231)
Supplement: Additional file 6 — Source code of our programs: simreseq and testassoc. All the source code of our programs used for the simulation studies, estimation of parameters, and tests of association. [file 1471-2105-12-231-S6.GZ › softwareEstMAF_20110510/src/bfgs.h]

/*
  Copyright Su Yeon Kim, April 4 2011. 
  This file is distributed as part of "simseq" and "testassoc". See LICENSE.txt for
more information.

*/


/*
  these three parameters affect precision of optimization.
  m is not recommended to be higher than 20
  decreasing factr, pgtol will increase precision
  factr is the multiple of machine precision that result will be
  pgtol is size of gradient on exit
*/
#define MVAL 10
#define FACTR 1.0e6 
#define PGTOL 1.0e-3 // precision   

/*
  nbd is a vector of integers of dimension numpars.
  nbd[i]=0 if there are no bounds for parameter i, 
  =1 if there are only lower bounds
  =2 if there are both lower/upper bounds
  =3 if there is only upper bound                
  or send nbd=NULL is equivalent to nbd=2 for all parameters
  
  noisy=0 => no output, noisy=1 => one line of output, noisy < 99 some output,
  noisy>=100 probably too much
  
  dfun is derivative function or send NULL to use numerical derivative
  (getgradient function)
  
*/
double findmax_bfgs(int numpars, double *invec, double (*fun)( double x[]),
		    void (*dfun)( double x[], double y[]),
		    double *lowbound, double *upbound,
		    int *nbd, int noisy);

void getgradient(int npar,  double invec[],  int need_gradient[], 
		 double outvec[], double(*func)( double []), 
		  double* lowbound,  double* upbound);
