# Supplementary material for: Estimation of allele frequency and association mapping using next-generation sequencing data
Source: BMC Bioinformatics. 2011 Jun 11;12:231. doi: 10.1186/1471-2105-12-231 (PMC3212839; doi:10.1186/1471-2105-12-231)
Supplement: Additional file 6 — Source code of our programs: simreseq and testassoc. All the source code of our programs used for the simulation studies, estimation of parameters, and tests of association. [file 1471-2105-12-231-S6.GZ › softwareEstMAF_20110510/src/estmafseq.h]

/*
  Copyright Su Yeon Kim, April 4 2011. 
  This file is distributed as part of "simseq" and "testassoc". See LICENSE.txt for
more information.

*/


#include <stdio.h>
#include <stdlib.h>
#include <math.h>
#include <ctype.h>
#include <assert.h>
#include <string.h>
#include <time.h>
#include <sys/stat.h> // for checking for file existence

#include "myarray.h"
#include "bfgs.h"

#define PMIN 0.000001   // smallest maf
#define PMAX 0.999999   // largest maf

#define MYUNDERFLOW 1e-20 // consider MYUNDERFLOW = 0
#define LOGUNDERFLOW -200 //  consider exp(LOGUNDERFLOW) = 0
#define LOG10_UNDERFLOW -200 //  consider exp(LOGUNDERFLOW) = 0

#define NMAXCHAR 1000   // maximum size of filename 
#define MAXNPATS 50000  // maximum number of observed pattern of counts at each site for an individual

#define NA 2  // number of alleles
#define NB 4 // number of bases 
#define NC 3  /* number of types [minor, major, others] */
#define NCONFIG 12 /* number of possible minor, major allele combinations */

#define LOGMAX 20000   // pre-computed logfactorial 
double logfactorial[LOGMAX];  

#define max(a,b) ((a) > (b) ? (a) : (b))
#define min(a,b) ((a) < (b) ? (a) : (b))


// used for estimating error rates 
#define ITRMAX 50  /* iteration maximum for estimating error rates */
#define DIFFTOL 1e-4  /* likelihood convergence tolerance */

#define EMIN 0.0000001 // smallest error rate
#define EMAX 0.2 // largest error rates 


//----------------------------------------------------------------------

uint LISTMAPPINGS[NCONFIG][NB];  /* list of possible mappints [m, M, o1, o2]*/
uint NPATS;  /* number of count configuration */
usint** PATS;  

size_t LOCUS; 
size_t NUMINDS;
uint* PHENO;
uint** MAPS; 
uint** SMAPMAT; // contains single maps that correspond to unkwnPID
uint** unkwnPID;
double***  MULTIPROB;


// variables needed for estimating global error rates; 
size_t NUMLOCI;
double* NULLPS;


// for real data, save chromosome, position, initial maf; 
char **CHROMS;
unsigned long int *POSITIONS;
double *FREQS; 


// variables used when estimating individual error rates; 
size_t INDIV;
double** LISTBINPROB;


//------------------------------------------------------------------------
// read to end of line
void readtoendofline(FILE *file)
{
  char C;
  do {
    C=fgetc(file);
    /* printf("C1: '%i'\n",C);  */
    if (C==EOF) {
      printf("Error (1) reading file!\n");
      exit(-1);
    }
    else if (C==13)
      {
	printf("This program does not support carriage return at end of line\n");
	printf("Please use Unix standard newline LF (linefeed) at end of line\n");
	exit(-1);
      }
  } while (C!='\n');
}


//------------------------------------------------------------------------
void read_errors(const char* filename, double** ermat)
/* read error amtrix */ 
{
  FILE* errorfile; 
  if(NULL==(errorfile=fopen(filename, "r"))) {
    printf("Cannot open %s !", filename);
    exit(-1);
  }
  
  for(size_t i=0; i<NB; i++) { 
    for(size_t j=0; j<NB; j++) {
      fscanf(errorfile, "%lf", &ermat[i][j] );
    }
    //    printf("ermat[i][j]=%f ", ermat[i][j] );
    if(i!=0) readtoendofline(errorfile);
  }

  printf("\nerror matrix: \n"); 
  print_mydmatrix(ermat, NB, NB);
  
  fclose(errorfile);
  
}


//------------------------------------------------------------------------
void read_phenotypes (int isdefault, size_t ncases, size_t ncontrols, uint* phenos)
{
  if(isdefault==1) {  // first read controls, and then cases 
    for(size_t i=0; i<ncontrols; i++)
      phenos[i] = 0; 
    for(size_t i=0; i<ncases; i++)
      phenos[ncontrols+i] = 1;
  } 

}   


//------------------------------------------------------------------------
void read_datafile(int readoption, const char* filename, size_t nloc, size_t nInds, usint** data, uint** inmaps)
/* datafile: [chrom pos] major minor [phat] (nA nC nG nT)*nControls (nA nC nG nT)*nCases */
{
  /* open file */
  FILE* datafile; 
  if(NULL==(datafile=fopen(filename, "r"))) {
    puts("Cannot open bigfile!\n");
    exit(-1);
  }
  
 
  printf("\nreading datafile with nloc=%lu nIndividuals=%lu ....\n", nloc, nInds);
  
  /* set values for optional information */
  CHROMS=(char **) malloc( nloc*sizeof(char *));
  for(size_t i=0; i<nloc; i++) {
    CHROMS[i]=(char *) malloc (NMAXCHAR*sizeof(char));
  }
  POSITIONS = (ulint *) malloc(nloc*sizeof(ulint));
  FREQS=(double *)malloc(nloc*sizeof(double)); // rough estimates
  

  /* for each locus, each individual has four base counts */
  for(size_t i=0; i<nloc; i++) {
    
    // read optional information 
    if( readoption == 3 ) {   /* we have genomic information */
      fscanf(datafile, "%s %lu", CHROMS[i], &POSITIONS[i]);
      fscanf(datafile, "%u %u", &inmaps[i][1], &inmaps[i][0]);  /* reverse order to minor & major */
      fscanf(datafile, "%lf", &FREQS[i]);
      if( i==0 || i==(nloc-1) ) // print: check the first and last site 
	printf("locus=%lu %s %lu %u %u %f\n", i, CHROMS[i], POSITIONS[i], inmaps[i][1], inmaps[i][0], FREQS[i]);
    }
    else if(readoption == 0) {  /* for simulated data, we know true major, minor allele */
      fscanf(datafile, "%u %u", &inmaps[i][1], &inmaps[i][0]);  /* note: inmaps[i][0] = minor */
      if( i==0 || i==(nloc-1) ) // print: the first and last site 
	printf("locus=%lu\tmajor=%u minor=%u\n", i, inmaps[i][1], inmaps[i][0]);
    }
    else if(readoption == 1) {  // do nothing
      if( i==0 || i==(nloc-1) ) // print: check the first and last site 
	printf("locus=%lu\n", i);      
    }
    
    
    // read counts 
    for(size_t j=0; j<nInds; j++) {
      fscanf(datafile,"%hu %hu %hu %hu", &data[i][4*j+0], &data[i][4*j+1], &data[i][4*j+2], &data[i][4*j+3]);
      if( (i==0 || i==(nloc-1)) && j >= max(nInds-5,0) )  // check the first and last site 
	printf("  %u %u %u %u \n", data[i][4*j+0], data[i][4*j+1], data[i][4*j+2], data[i][4*j+3]);
    }
    readtoendofline(datafile);  /* ignore the rest */
    
  } // for each locus
  
  
  printf("done: reading datafile\n\n");
  fclose(datafile);


}  //read_datafile


//------------------------------------------------------------------------
void determine_minor_major (size_t nloc, size_t nInds, usint** data, uint **obsmaps)
/* compute reads count for each locus and determine the most common two alleles */
{
  for(size_t k=0; k<nloc; k++) {

    // first get the sum of each nucleotide
    uint bases[NB] = {0,0,0,0};
    for(size_t j=0; j<nInds; j++) {  
      for(uint s=0; s<NB; s++) {
	bases[s] += data[k][4*j+s];
      }
    }
    
    // determine major, the most frequent allele
    uint major=0;
    for(uint i=1; i<NB; i++) 
      if( bases[i]>bases[major])
	major = i;
    
    // determine minor allele (the second common base) 
    uint temp=0;
    uint minor=major;
    for(uint i=0; i<NB; i++) {
      if(major==i)  // we should check against the major allele 
	continue; 
      else if(bases[i]>temp){  // if nothing happens, then minor==major & temp==0; 
	minor=i;
	temp=bases[i]; 
      }
    }
    
    obsmaps[k][0] = minor;
    obsmaps[k][1] = major; 
    
  } // for each locus k 


} 


//------------------------------------------------------------------------
void compute_total_counts (size_t nloc, size_t nInds, usint** data, uint** list_counts)
/* for each locus, compute total count of each nucleotide  */
{
  for(size_t k=0; k<nloc; k++) {
    for(int s=0; s<NB; s++) { 

      list_counts[k][s] = 0;
      for(size_t j=0; j<nInds; j++)
	list_counts[k][s] += data[k][4*j+s];
    }  // for each base 
  } // for each locus 

}


//--------------------------------------------------------------------------------- 
// assign a single index for (minor, major) 
uint alleles_to_index[4][4]={    // accessing the diagonal shouldn't happen  
  {500,0,1,2},
  {3,500,4,5},
  {6,7,500,8},
  {9,10,11,500},
};


//----------------------------------------------------------------------------------
// given a observed map, return three possible single maps
// the first single map corresponds to the second most common minor allele
// if major and minor is the same (fixed site), then just return possible three other minors 
void amap_to_three_smaps (uint* amap, uint smaps[])
{
  uint minor=amap[0];
  uint major=amap[1];

  if(minor==major) {  // for non-SNP 
    uint count=0; 
    for(uint s=0; s<NB; s++) { 
      if(s!=major)
	smaps[count++] = alleles_to_index[s][major];
    }
  }
  else {  // if the site is a SNP 
    uint count=0;
    smaps[count++] = alleles_to_index[minor][major];
    
    for(uint s=0; s<NB; s++) {
      if(s!=minor && s!=major) 
	smaps[count++] = alleles_to_index[s][major];
    }
  }
  

} // amap_to_three_smaps 


//-------------------------------------------------------------------
void construct_listmappings ( )    
/* listmap contains order */ 
/* each row for 12 types (minor, major) */ 
/* column: minor, major, other1, other2 */ 
/* A C G T => B, b, o1, o2 */ 
{ 
  LISTMAPPINGS[0][0]=0; LISTMAPPINGS[0][1]=1; LISTMAPPINGS[0][2]=2;  LISTMAPPINGS[0][3]=3; 
  LISTMAPPINGS[1][0]=0; LISTMAPPINGS[1][1]=2; LISTMAPPINGS[1][2]=1; LISTMAPPINGS[1][3]=3; 
  LISTMAPPINGS[2][0]=0; LISTMAPPINGS[2][1]=3; LISTMAPPINGS[2][2]=1; LISTMAPPINGS[2][3]=2;

  LISTMAPPINGS[3][0]=1; LISTMAPPINGS[3][1]=0; LISTMAPPINGS[3][2]=2; LISTMAPPINGS[3][3]=3;
  LISTMAPPINGS[4][0]=1; LISTMAPPINGS[4][1]=2; LISTMAPPINGS[4][2]=0; LISTMAPPINGS[4][3]=3;
  LISTMAPPINGS[5][0]=1; LISTMAPPINGS[5][1]=3; LISTMAPPINGS[5][2]=0; LISTMAPPINGS[5][3]=2;

  LISTMAPPINGS[6][0]=2; LISTMAPPINGS[6][1]=0; LISTMAPPINGS[6][2]=1; LISTMAPPINGS[6][3]=3;
  LISTMAPPINGS[7][0]=2; LISTMAPPINGS[7][1]=1; LISTMAPPINGS[7][2]=0; LISTMAPPINGS[7][3]=3;
  LISTMAPPINGS[8][0]=2; LISTMAPPINGS[8][1]=3; LISTMAPPINGS[8][2]=0; LISTMAPPINGS[8][3]=1;

  LISTMAPPINGS[9][0]=3; LISTMAPPINGS[9][1]=0; LISTMAPPINGS[9][2]=1; LISTMAPPINGS[9][3]=2;
  LISTMAPPINGS[10][0]=3; LISTMAPPINGS[10][1]=1; LISTMAPPINGS[10][2]=0; LISTMAPPINGS[10][3]=2;
  LISTMAPPINGS[11][0]=3; LISTMAPPINGS[11][1]=2; LISTMAPPINGS[11][2]=0; LISTMAPPINGS[11][3]=1;

  //printf("construct listmappings done! \n"); 
}


//-----------------------------------------------------------------
void determine_three_possible_minor_alleles (size_t nloc, uint** maps, uint** smmat)
/* based on maps (minor major), look for three alleles that are not major allele */
/* save to smmat (single map matrix) */
{
  uint locmaps[NC];
  for(size_t j=0; j<nloc; j++) {
    amap_to_three_smaps (maps[j], locmaps);
    for(uint k=0; k<NC; k++) { 
      smmat[j][k] = locmaps[k];
    }
  } 

}


//-----------------------------------------------------------------
int issame_two_pats (uint len, usint *pat, usint *locmapdat)
{
  int check=1; 
  for(uint i=0; i<len; i++){
    if( pat[i] != locmapdat[i]) {
      check=0; 
      break;
    }
  }
  
  return check; 
}


//--------------------------------------------------------------------------------- 
uint config_patterns_unknown_minor (size_t nloc, size_t nInds, usint** data, uint **smmat, uint** unkwn_pids, usint** pats, FILE* oFile)
/* construct list of count patterns from mapped data */
/* the order of pids for each indiv depends on smmat (single map matrix) */
/* unkwn_pids contains the pattern id for each locus and individual, and for each of the three minor allele */
{
  uint* count_pats = myuintvector(MAXNPATS);
  for(size_t i=0; i<MAXNPATS; i++)
    count_pats[i] = 0;
  
  
  // add the Data_{i=0, j=0} in the pats
  uint count=0;
  for(uint s=0; s<NB; s++)
    pats[0][s] = data[0][4*0+s];
  count_pats[0] += 1;   
  count++;
  
  // go through each locus and each individual, and examine the count pattern
  // if the pattern already exists in the pats, then obtain the pattern id and save to 'unkwn_pids'
  // otherwise, add the new pattern to pats.
  // unknown minor allele requires the possible mapped patterns. Note: NC=3
  uint* locsmaps=NULL;  // 3 by 1 vector
  usint locdat[NB], locmapdat[NB];  /* B, b, o1, o2 for locmapdat */ 
  for(size_t i=0; i<nloc; i++) {
    
    locsmaps = smmat[i];  /* given single maps, specifying three possible minors */
    for(uint m=0; m<NC; m++) {  /* three possible minor alleles */
      
      uint *bmap = LISTMAPPINGS[ locsmaps[m] ];  /* a single map to bases */ 
      for(size_t j=0; j<nInds; j++) {
	
	// from an individual data
	for(uint s=0; s<NB; s++)
	  locdat[s] = data[i][4*j+s];

	// obtain the mapped data based on bmap
	for(uint s=0; s<NB; s++)
	  locmapdat[s] = locdat[ bmap[s] ];
	
	// compare pats[element] and locmapdat;
	int isfindmatch =0;
	for(uint h=0; h<count; h++) {
	  if( issame_two_pats ( NB, pats[h], locmapdat ) == 1 ) {
	    unkwn_pids[i][NC*j+m] = h;
	    isfindmatch =1; 
	    count_pats[h] += 1; 
	    break;
	  }
	} // loop through all existing pattens
	if( isfindmatch == 0 ) {
	  
	  // add the new pattern
	  for(uint s=0; s<NB; s++)
	    pats[count][s] = locmapdat[s];
	  //	  printf("%u %u %u %u\n", locmapdat[0], locmapdat[1], locmapdat[2], locmapdat[3] );
	  
	  unkwn_pids[i][NC*j+m] = count;
	  count_pats[count] += 1; 
	  count++;
	}
	
	if(count >= MAXNPATS) {  /* if reach maximum number of patterns */
	  printf("locus=%ld minorindex=%u indiv=%ld patcount=%u \n", i, m, j, count);
	  puts ("config_patterns: number of patterns reaches MAXNPATS! \n");
	  exit(-1);
	}
	
      } // for each indiv j

    } // for each possible minor allele m

    //if(i==0 || i==(nloc-1) )
    //printf("pattern checking: locus=%ld \n", i);
    
  } // for locus i
  
  
  ///printf("possible patterns: \n"); 
  for(size_t i=0; i<count; i++) {
    //printf("pat%lu:\t%u times:\t%u %u %u %u\n", i, count_pats[i], pats[i][0], pats[i][1], pats[i][2], pats[i][3]);
    fprintf(oFile, "pat%lu:\t%u times:\t%u %u %u %u\n", i, count_pats[i], pats[i][0], pats[i][1], pats[i][2], pats[i][3]);
  }
  
  free_myuintvector(count_pats, MAXNPATS); 

  printf("number of patterns: %u\n", count);

  return count; 
  
} // config_patterns_unkwn_minor


//------------------------------------------------------------------------
// mathematical functions 
//------------------------------------------------------------------------
void logfact( ) 
/* log(n!) */ 
{
  logfactorial[0]=logfactorial[1]=0.0;
  for (uint i=2; i<LOGMAX; i++)
    logfactorial[i]=logfactorial[i-1]+log((double)i);
}
	
double binprob(uint n, uint k, double p)
/* P(X=k), X ~ Binom(n, p) */ 
{
  if (((k<0 || k>n) || (p>1.0 || p<0.0)) || n >= LOGMAX) {printf("binprob called with n=%i, k=%i, p=%f\n",n,k,p); exit(-1);}
  else if (p==0.0) {
    if (k > 0) return 0.0;
    else return 1.0;
  }
  else if (p==1.0){
    if (k < n) return 0.0;
    else return 1.0;
  }
  else return exp(logfactorial[n] - logfactorial[k] - logfactorial[n-k] + (double)k*log(p) + (double)(n-k)*log(1.0-p));
}

double multinomprob(uint dim, usint ks[], double ps[])
/* P(X=ks), X ~ Multinom(sum(ks), ps) */ 
/* note that ks is unsigned short int, since it is a count of reads for each individual at one site */ 
{
  uint nsum=0;
  double psum=0.0, logprob; 
  
  // check if input counts or probabilties are negative 
  for(uint i=0; i<dim; i++) { 
    if(ps[i]<0.0) { 
      printf( "negative ps[i]=%f \n", ps[i]); 
      exit(-1); 
    } 
  }
  
  // compute sum of elments and probabilities
  for(uint i=0; i<dim; i++) { nsum += ks[i];  psum += ps[i];  } 

  // if n is too large or psum=0.0  
  if( nsum >= LOGMAX || psum <=0.0 ) {  
    printf("Error: nsum >LOGM or sum(p) <=0.0: nsum=%i sum(p)=%f\n", nsum, psum); 
    exit(-1); 
  }
  
  // rescale ps to sum up to 1.0; 
  if( psum > 0.0 && psum != 1.0 ) {   
    for(uint i=0; i<dim; i++) 
      ps[i] = ps[i]/psum; 
    // printf("ps is rescaled: "); print_mydvector( &ps[0], dim); printf("\n"); 
  }
      
  // if the input is proper, compute multinomial probability 
  logprob=logfactorial[nsum];
  for(uint i=0; i<dim; i++) {
    
    if(ps[i]==1.0) {  
      if(ks[i]<nsum) return 0.0;
      else return 1.0;   // ks[i]==nsum
    }
    else if(ps[i]==0.0) {
      if(ks[i]>0) return 0.0;
      else if(ks[i]==0)
	logprob=logprob;  /* ignore the ith term */
      else { 
	printf("Error! ks[i]=%u \n", ks[i]); 
	exit(-1); } 
    }
    else { 
      logprob = logprob - logfactorial[ks[i]] + (double)(ks[i])*log(ps[i]);
    }

  }  // for

/*   printf("logprob=%f prob=%f \n", logprob, exp(logprob) ); */

  return exp(logprob);

}
//------------------------------------------------------------------------------------


//------------------------------------------------------------------------------------
void errors_to_smaperrors(double **errors, double ***smaperrors) 
/* for each (minor,major) type, re-arrange error matrix */
{ 
  for(uint m=0; m<NCONFIG; m++) { 
    uint *bmap=LISTMAPPINGS[m];
    
    for(uint s=0; s<NB; s++) { 
      smaperrors[m][0][s] = errors[ bmap[0] ][ bmap[s] ];   /* minor */ 
      smaperrors[m][1][s] = errors[ bmap[1] ][ bmap[s] ];   /* major */ 
    }

  } // for each configuration m 
  
}


//------------------------------------------------------------------------------------
void compute_multiprob (uint npats, usint **pats, double ***smaperrors, double ***mprob)
/* save multinormial probability for each configuration and for each list */ 
/* first, for each map m, compute the probability of each mapped bases (B, b, o1, o2) and save to listmultips[m] */
/* listmultips[m]: matrix of nK (possible genotype) by nB (mapped bases) */ 
/* mprob (probability of multinomial): npats (count config) x NCONFIG (minor major type) x nK (possible genotype) */  
{ 
  int S = 2; /* assuming individual sequencing */ 
  double pr, **mer;
  double ***listmultips = double3Darray (NCONFIG, S+1, NB); /* for fast computation, save (pB, pb, po1, po2) */
  
  /* compute listmultips first */ 
  for(int m=0; m<NCONFIG; m++) { 
    mer=smaperrors[m];
    
    for(int k=0; k<=S; k++) { 
      pr=(double)k/(double)S;
      listmultips[m][k][0]=pr*(1.0-mer[0][1]-mer[0][2]-mer[0][3])+(1.0-pr)*mer[1][0];    /* minor */
      listmultips[m][k][1]=(1.0-pr)*(1.0-mer[1][0]-mer[1][2]-mer[1][3])+pr*mer[0][1];    /* major */ 
      listmultips[m][k][2]=pr*mer[0][2]+(1.0-pr)*mer[1][2];    /* other1 */ 
      listmultips[m][k][3]=pr*mer[0][3]+(1.0-pr)*mer[1][3];    /* other2 */ 
    } // for each possible genotype (0, 1, 2)
      
  }
  
  /* compute mprob using listmultips */ 
  for(size_t i=0; i<npats; i++) { 
    for(int m=0; m<NCONFIG; m++) {  /* due to type-specific error, which alleles are minor, major matters */
      for(int k=0; k<=S; k++) {   // for each genotype 
	mprob[i][m][k]= multinomprob (NB, pats[i], listmultips[m][k]);    /* 4 by 1 vector */ 
      } 
    } // for m 
  } // for i 

  free_double3Darray (listmultips, NCONFIG, S+1, NB);  
  

/*   // print mprob */
/*   for(size_t i=0; i<npats; i++) { */
/*     print_myusintvector( pats[i], NB ); */
/*     print_mydmatrix( mprob[i], NCONFIG, S+1); */
/*   } */
/*   printf("compute multiprob \n"); */

} 


//------------------------------------------------------------------------------------
void compute_errors_to_multiprob (uint npats, usint **pats, double** errors, double ***mprob)
/* when error rates are updated, update multinomial probabilities corresponding to the data */
{
  double ***smaperrors = double3Darray (NCONFIG, NA, NB); /* for each allele type, save mapped error matrix */ 
  errors_to_smaperrors(errors, smaperrors);
  compute_multiprob (npats, pats, smaperrors, mprob);
  
  free_double3Darray(smaperrors, NCONFIG, NA, NB);   
  
}


//------------------------------------------------------------------------------------
void find_matched_single_map_indexes (size_t nloc, uint** maps, uint** smmat, uint* sms, uint* smids)
/* convert (minor, major) to a single map; if (minor == major) return the first index */
/* find the corresponding index in smmat and save in smids*/
{
  for(uint j=0; j<nloc; j++) { 
    uint minor=maps[j][0];
    uint major=maps[j][1];
    
    // find a single map 
    uint sm=500;
    if(minor==major)
      sm = smmat[j][0];
    else
      sm = alleles_to_index[minor][major];
    
    // find corresponding index that matches with sm in smmat[j]
    uint smid=0;
    for(uint k=0; k<NC; k++) {
      if( smmat[j][k] == sm ) {
	smid = k;
	break;
      }
    }
    
    sms[j] = sm;
    smids[j] = smid;

  } // for each locus j

}


//-----------------------------------------------------------------------------------
//  genotype calling methods 
//------------------------------------------------------------------------------------

double Gstatistic (uint n11, uint n12, uint n21, uint n22)
// compute gstatistic [2 by 2 chi-squre test]
{
  double tt, gstat, term[2][2], sum[2][2];

  term[0][0]=(double)n11;
  term[0][1]=(double)n12;
  term[1][0]=(double)n21;
  term[1][1]=(double)n22;

  sum[0][0]=term[0][0] + term[0][1];  /* row sums */
  sum[1][0]=term[1][0] + term[1][1];

  sum[0][1]=term[0][0] + term[1][0]; /* col sums */
  sum[1][1]=term[0][1] + term[1][1]; 
 
  assert ( sum[0][0]+sum[1][0] == sum[0][1]+sum[1][1] );
  tt = sum[0][0]+sum[1][0];

  /* compute gstat */
  gstat = 0.0;
  if( term[0][0] > 0.0 ) gstat += term[0][0] * log( (term[0][0]/sum[0][0]) / (sum[0][1]/tt) );
  if( term[0][1] > 0.0 ) gstat += term[0][1] * log( (term[0][1]/sum[0][0]) / (sum[1][1]/tt) );
  if( term[1][0] > 0.0 ) gstat += term[1][0] * log( (term[1][0]/sum[1][0]) / (sum[0][1]/tt) );
  if( term[1][1] > 0.0 ) gstat += term[1][1] * log( (term[1][1]/sum[1][0]) / (sum[1][1]/tt) );
  gstat = (2.0)*gstat;

/*   for(i=0; i<2; i++) for(j=0; j<2; j++) printf( "%d, ", (int)term[i][j] ); */
/*   for(i=0; i<2; i++) for(j=0; j<2; j++) printf( "%d ", (int)sum[i][j] ); */
/*   printf( "Gstatistic=%.5f \n", gstat ); */
  
  return gstat; 
}


//---------------------------------------------------------------------------------------
double ArmitageTrendTest (uint** ct, uint ng, uint* xs)
/* first three columns in ct are counts for AA, Aa, and aa (ng=3) */
/* xs are scores. eg. xs=(0,1,2) for co-dominant model */
/* A is major, a is minor allele */
{
  
  // row and column sums
  uint No=0, Nc=0, Nt=0;  // sum of cases, controls, and total
  for(uint j=0; j<ng; j++) {
    No += ct[0][j];   // controls 
    Nc += ct[1][j];   // cases
  }
  Nt = No + Nc;
  
  uint* CNs = myuintvector (ng);  // sums of AA, Aa, and aa
  for(uint j=0; j<ng; j++) { 
    CNs[j] = ct[0][j] + ct[1][j];
  }
  
  
  // numerator
  double upsqin1=0.0, upsqin2=0.0, upsq=0.0, upper=0.0;
  for(uint j=0; j<ng; j++) {
    upsqin1 += (double)(ct[1][j]*xs[j]);
    upsqin2 += (double)(CNs[j]*xs[j]);
  }
  upsq = (double)(Nt)*upsqin1 - (double)(Nc)*upsqin2;
  upper = (double)Nt * upsq * upsq;
  

  // denominator
  double lowsq=0.0, lowinsum=0.0, lowin=0.0, lower=0.0;
  for(uint j=0; j<ng; j++) {
    lowsq += (double)( CNs[j]*xs[j] );
    lowinsum += (double) ( CNs[j]*xs[j]*xs[j] );
  }
  lowin = (double)(Nt)*lowinsum - lowsq*lowsq;
  lower = (double)(Nc) * (double)(No) * lowin;
  
  
  // armitage trend test statistic
  double stat = -1;
  if(lower==0) {
    //fprintf(stderr, "Error (1): Denominator in Armitage test is zero! \n");
    //fprintf(stderr, "Failed count table:\n");
    //print_myuintmatrix(ct, 2, 4);
    //exit(1);
    stat = 0.0;
  } else {
    stat = upper / lower;
  }
  
  // free memory
  free_myuintvector(CNs, ng);

  //printf("armitage = %f\n", stat);
  return(stat);

}


//---------------------------------------------------------------------------------------
void call_filterlike_genotypes_from_multiprob (uint npats, double*** mprob, double cutoff, int** flgenolist, double LOWVALUE)
/* call genotypes based on (like_AA, like_Aa, like_aa) */ 
/* if all likes are the same, return -1 */
/* if all likes are smaller than LOWVALUE, then return -3 */
/* if the difference between the largest one and the second largest one is larger than cutoff, then call genotype */
/* otherwise, return -2 */ 
{
  uint S=2; 
  
  for(uint i=0; i<npats; i++) {
    for(uint m=0; m<NCONFIG; m++) { 
      
      int flgeno = -500;  // default; should be changed 
      double *glikes = mprob[i][m];  // examine genotype likelihoods [g=0,1,2] for pattern i and allele-config m
      
      if(glikes[0] == glikes[1] && glikes[0] == glikes[2]) // three likelihoods are the same 
	flgeno = -1; 
      else { // at least one of them is different 
	
	// determine genotype corresponding to largest likelihood 
	uint gmax=0;
	for(uint k=1; k<=S; k++)
	  if( glikes[k] > glikes[gmax] )
	    gmax = k;	 	

	// check if the largest likelihood is too small, if then takes as missing 
	if( log10(glikes[gmax]) < LOWVALUE )   
	  flgeno = -3;
	else {
	  
	  // determine genotype correspoding to second largest likelihood
	  uint g2max=gmax;
	  double temp=0.0;   // possible minimum of probability 
	  for(uint k=0; k<=S; k++) {
	    if(gmax==k)
	      continue;
	    else if( glikes[k] > temp ) { 
	      g2max = k;
	      temp = glikes[k];
	    }
	  }
	  
	  // compare glikes with gmax and g2max 
	  if(gmax == g2max) { // only one is larger than LOWVALUE; others are zeros -- there exists a single max 
	    flgeno = gmax;     
	  }
	  else { 
	  
	    double logratio = log10( glikes[gmax] ) - log10( glikes[g2max] ); 
	    if( logratio > cutoff )
	      flgeno = gmax; 
	    else 
	      flgeno = -2; 

	    //printf("%u %u\t%f %f\t%f %f %f\t%u %u\t%d\n", i, m, cutoff, logratio, log10(glikes[0]), log10(glikes[1]), log10(glikes[2]), gmax, g2max, flgeno);
	    
	  }  // if gmax differs with g2max 
	  
	} // if the like[gmax] > lowerbound 

      } // if at least one of them is different 


      flgenolist[i][m] = flgeno;
      //uint* bmap = LISTMAPPINGS[m];
      //printf("%u %u\t%u %u\t%f %f %f\t%d\n", i, m, bmap[0], bmap[1], log10(mprob[i][m][0]), log10(mprob[i][m][1]), log10(mprob[i][m][2]), flgeno);
      
    } // for each config
    
  }  // for each pattern
  
}

  
  


//---------------------------------------------------------------------------------------
void count_genotypes_each_cases_controls (size_t nloc, size_t nInds, uint* phenos, uint** maps, uint** smmat, uint** unkwn_pids, int** genolist, FILE* gFile, FILE* cFile)
/* read genolist, which corresponds to each pattern and allele-configuration */ 
/* build a count table for each cases and controls */ 
{
 
  // used for armitage trend test 
  uint ng=3; // # of possible genotypes 
  uint* scores = myuintvector (ng);  // scores for disease model
  scores[0]=0; scores[1]=1; scores[2]=2;  // additive model;
  

  
  // find corresponding single maps and indexes within smmat
  uint* sms = myuintvector(nloc);
  uint* smids = myuintvector(nloc);
  find_matched_single_map_indexes (nloc, maps, smmat, sms, smids);
  
  // use for counting genotypes for each locus 
  uint** count_table = myuintmatrix(2, 4); 
  
  // for each locus, build count_table, and save it;
  for(size_t j=0; j<nloc; j++) { 
    
    // initialize count_table; 2 by 4 [g=0,1,2, and missing]   // rows: controls and cases 
    for(uint k1=0; k1<2; k1++) 
      for(uint k2=0; k2<4; k2++) 
	count_table[k1][k2] = 0;
    
    // go through each indiv, increase genotype count table by 1 
    for(size_t i=0; i<nInds; i++) { 
      
      uint pid = unkwn_pids[j][ NC*i + smids[j] ];  // get pattern id correspoing for given maps (found by smids)
      uint geno = genolist[ pid ][ sms[j] ];  // get genotype from the corresponding pattern id and allele-configuration 
      fprintf(gFile, "%d ", geno);      
      
      if( phenos[i] != 0 && phenos[i] != 1) { 
	puts("wrong inputs for saving count_tables \n");
	exit(-1); 
      }

      if(geno==0 || geno==1 || geno==2)  // proper genotypes 
	count_table[ phenos[i] ][ geno ] ++;
      else   // missing data 
	count_table[ phenos[i] ][3]++; 
      
    } // for each indiv i 
    fprintf(gFile, "\n");   // finish saving genotypes for a locus
    
    
    //compute statistic
    uint table2 [2][2];
    for(uint k=0; k<2; k++) { 
      table2[k][0] = count_table[k][0]*2 + count_table[k][1]*1;  // major allele count 
      table2[k][1] = count_table[k][2]*2 + count_table[k][1]*1;  // minor allele count 
    }

    double gstat = Gstatistic( table2[0][0], table2[0][1], table2[1][0], table2[1][1] );

    double sum_case, sum_control, sum_minor, sum_major;
    sum_control = (double)(table2[0][0] + table2[0][1]);
    sum_case = (double)(table2[1][0] + table2[1][1]);
    sum_major = (double)(table2[0][0] + table2[1][0]);
    sum_minor = (double)(table2[0][1] + table2[1][1]);

    double pgeno_case=-1;
    double pgeno_control=-1;
    double pgeno=-1;
    
    if(sum_case>0) {
      pgeno_case = (double)table2[1][1]/sum_case;
    }
    if(sum_control>0) {
      pgeno_control = (double)table2[0][1]/sum_control;
    }
    if(sum_major + sum_minor>0){
      pgeno = sum_minor / (sum_minor+sum_major);
    }

    
    // armitage trend test statistic
    double armitage = ArmitageTrendTest (count_table, ng, scores);
    
    
    //save count of genotypes and estimated allele frequency 
    fprintf(cFile, "%f %f %f\t", pgeno, pgeno_case, pgeno_control);
    for(uint k1=0; k1<2; k1++)
      for(uint k2=0; k2<4; k2++)
	fprintf(cFile, "%d ", count_table[k1][k2]);
    fprintf(cFile, "\t%f\t", gstat); 
    fprintf(cFile, "\t%f\n", armitage); 
    
    

  } // for each locus j
  

  free_myuintmatrix(count_table, 2, 4); 
  free_myuintvector(sms, nloc);
  free_myuintvector(smids, nloc);
  free_myuintvector(scores, ng);
  
}


//------------------------------------------------------------------------------------
//  likelihood methods 
//------------------------------------------------------------------------------------
double like_one_pool_pattern (int pid, int sm, double bprob[], double ***mprob)  
/* for each pattern id, for each single mapping id, look up the multinomial probability for each genotype k */
{
  uint S=2;   // assume pool size is 1

  double ret=0.0; 
  for(uint k=0; k<=S; k++) { 
    ret=ret+(bprob[k] * mprob[pid][sm][k]); 
  }
  
  /*   printf("ret=%f \n", ret ); */
  return ret;		
}


double loglike_one_locus_fixed_minor (size_t locus, size_t nInds, double p1, double p2, uint* phenos, uint** maps, uint** smmat, uint** unkwn_pids, double*** mprob)
/* loglikelihood of a locus at given p1 and p2 */
/* precompute binomial probability and also multinomial probability of each type */
/* add for three possible minor alleles */
{
  // compute binomial prob for each genotype 
  uint S=2;

  double bprob_cases[S+1], bprob_controls[S+1]; 
  for(uint k=0; k<=S; k++) {  
    bprob_cases[k] = binprob( S, k, p1 );   /* for cases */
    bprob_controls[k] = binprob( S, k, p2 );   /* for controls */
  }

  // obtain single map corresponds to maps
  uint sm;
  if(maps[locus][0]==maps[locus][1])   // for fixed site, just take the first one
    sm = smmat[locus][0];
  else 
    sm = alleles_to_index[ maps[locus][0] ][ maps[locus][1] ];
  
  if(sm==500) {  /* diagonal in alleles_to_index */
    puts("sm errors in loglike_fixed minor\n");
    exit(-1);
  }

  // find corresponding index that matches with sm in smmat[j]
  uint smid=0;
  for(uint k=0; k<NC; k++) { 
    if( smmat[locus][k] == sm ) {
      smid = k;
      break; 
    }
  }  

  // compute the loglike for each indiv, for given maps: sm=smmat[locus][smid]
  double retL=0.0, tmp=0.0;
  for(size_t i=0; i<nInds; i++)  {  
    if( phenos[i]==1 )   /* cases */ 
      tmp = log( like_one_pool_pattern(unkwn_pids[locus][NC*i+smid], sm, bprob_cases, mprob) ); 
    else if( phenos[i]==0 )  /* controls */ 
      tmp = log( like_one_pool_pattern(unkwn_pids[locus][NC*i+smid], sm, bprob_controls, mprob) ); 

    retL = retL + tmp;

  } // for each indiv 
  
  
  return retL;
  
}
//------------------------------------------------------------------------------------

//-------------------------------------------------------------------------
double neg_loglike_HO_fixed_minor (double par[])   
/* negative log_likelihood */ 
{
  return -loglike_one_locus_fixed_minor (LOCUS, NUMINDS, par[0], par[0], PHENO, MAPS, SMAPMAT, unkwnPID, MULTIPROB);
}


//-------------------------------------------------------------------------

double neg_loglike_HA_fixed_minor (double par[])   
/* negative log_likelihood */ 
{
  return -loglike_one_locus_fixed_minor (LOCUS, NUMINDS, par[0], par[1], PHENO, MAPS, SMAPMAT, unkwnPID, MULTIPROB);
}

void likelihood_ratio_test_fixed_minor (size_t nloc, size_t nInds, uint* phenos, uint** maps, uint** smmat, uint** unkwn_pids, double*** mprob, double* initps, FILE* oFile)
/* likelihood ratio test with a given minor allele */ 
/* note that unkwn_pid contains three patterns correspoing three possible minor alleles */
/* therefore, based on maps and smmat, need to figure out corresponding smid */
{ 
  int ndimHO=1, ndimHA=2;
  int ndim=max(ndimHO, ndimHA); 
  int nbd[ndim];
  double est[ndim], pmin[ndim], pmax[ndim];  
  
  // set lower and upper bound 
  for(uint i=0; i<ndim; i++) {
    pmin[i] = PMIN;
    pmax[i] = PMAX; 
    nbd[i] = 2; 
  }  
  
  NUMINDS = nInds; 
  PHENO = phenos;
  MAPS = maps; 
  SMAPMAT = smmat;
  unkwnPID = unkwn_pids; 
  MULTIPROB = mprob; 
  
  
  double likeHO, likeHA, LRT, p0, p1, p2;
  for(size_t j=0; j<nloc; j++) { 
    est[0] = initps[j];
    if( est[0] < PMIN )  // if initial value is already too small 
      est[0] = 0.001; 

    LOCUS = j;   // global variable 
    likeHO = findmax_bfgs( ndimHO, est, neg_loglike_HO_fixed_minor, NULL, pmin, pmax, nbd, -1 );
    p0 = est[0];  // save the estimated value 

    if( est[0] < PMIN )
      est[0] = 0.001; 
    est[1] = est[0];  // initial values is p0 
    
    likeHA = findmax_bfgs( ndimHA, est, neg_loglike_HA_fixed_minor, NULL, pmin, pmax, nbd, -1 );
    p1 = est[0]; 
    p2 = est[1];
    
    LRT = -2.0 * (likeHO-likeHA);   // likelihood ratio statistic 

    //printf("%f %f %f %f %f %f\n", p0, p1, p2, likeHO, likeHA, LRT);
    fprintf(oFile, "%f %f %f %f %f %f\n", p0, p1, p2, likeHO, likeHA, LRT);
    
  }

} // likelihood_ratio_test_fixed_minor


//-------------------------------------------------------------------------
void estimate_nullps_fixed_minor (size_t nloc, size_t nInds, uint* phenos, uint** maps, uint** smmat, uint** unkwn_pids, double*** mprob, double* nullps, FILE* oFile)
/* for each locus, estimate mle of maf under the null */
{
  
  int ndim=1, nbd[ndim];
  double est[ndim], pmin[ndim], pmax[ndim];  
  
  // set lower and upper bound 
  for(uint i=0; i<ndim; i++) {
    pmin[i] = PMIN;
    pmax[i] = PMAX; 
    nbd[i] = 2; 
  }

  NUMINDS = nInds; 
  PHENO = phenos;
  MAPS = maps; 
  SMAPMAT = smmat;
  unkwnPID = unkwn_pids; 
  MULTIPROB = mprob; 
  
  for(size_t locus=0; locus<nloc; locus++) {
    est[0] = nullps[locus]; 
    if( est[0] < PMIN )  // if initial value is already too small 
      est[0] = 0.001; 
    
    LOCUS = locus;   // global variable 
    double loglike = findmax_bfgs( ndim, est, neg_loglike_HO_fixed_minor, NULL, pmin, pmax, nbd, -1 );
    nullps[locus] = est[0];   // save the estimated value 
    
    //    printf("%f %f\n", est[0], loglike); 
    fprintf(oFile, "%f %f\n", est[0], loglike); 
  }
  

} 


//------------------------------------------------------------------------------------
double loglike_one_locus_unknown_minor (size_t locus, size_t nInds, double p1, double p2, uint* phenos, uint** smmat, uint** unkwn_pids, double*** mprob)
/* loglikelihood of a locus at given p1 and p2 */
/* precompute binomial probability and also multinomial probability of each type */
/* add for three possible minor alleles */
{
  uint S=2;
  
  // compute binomial prob for each genotype 
  double bprob_cases[S+1], bprob_controls[S+1]; 
  for(uint k=0; k<=S; k++) {  
    bprob_cases[k] = binprob( S, k, p1 );   /* for cases */
    bprob_controls[k] = binprob( S, k, p2 );   /* for controls */
  }
  
  // compute the loglike given each minor allele 
  uint sm;
  double retLikes[3], tmp=0.0;
  for(uint m=0; m<NC; m++) {  // for each possible minor allele 

    sm = smmat[locus][m];  
    retLikes[m] = 0.0; 
    
    for(size_t i=0; i<nInds; i++)  {  
      if( phenos[i]==1 )   /* cases */ 
	tmp = log( like_one_pool_pattern(unkwn_pids[locus][NC*i+m], sm, bprob_cases, mprob) ); 
      else if( phenos[i]==0 )  /* controls */ 
	tmp = log( like_one_pool_pattern(unkwn_pids[locus][NC*i+m], sm, bprob_controls, mprob) ); 
      
      retLikes[m] = retLikes[m]+tmp;
    } // for each indiv i
    
  } // for each minor allele m
  //printf("%lu\t%f %f\t%f %f %f \n", locus, p1, p2, retLikes[0],  retLikes[1],  retLikes[2]);
  

  // compare three loglikes and get the maximum
  uint max_m=0; 
  for(uint i=1; i<NC; i++){ 
    if( retLikes[i] > retLikes[max_m] )
      max_m = i; 
  } // loop through 
  
  // add other two likelihoods that are not maximum 
  double addedX=0.0;
  for(uint i=0; i<NC; i++) { 
    if(i==max_m)
      continue;
    else {
      if( retLikes[i] - retLikes[max_m] > -50 )   // only restore some value larger than exp(-50) // 
	addedX += exp( retLikes[i]-retLikes[max_m] );
    }
  }
  
  double retL = -log(3) + retLikes[max_m] + log(1+addedX);    
  

  return retL;

}


//-------------------------------------------------------------------------
double neg_loglike_HO_unknown_minor (double par[])   
/* negative log_likelihood */ 
{
  return -loglike_one_locus_unknown_minor (LOCUS, NUMINDS, par[0], par[0], PHENO, SMAPMAT, unkwnPID, MULTIPROB);
}

double neg_loglike_HA_unknown_minor (double par[])   
/* negative log_likelihood */  
{
  return -loglike_one_locus_unknown_minor (LOCUS, NUMINDS, par[0], par[1], PHENO, SMAPMAT, unkwnPID, MULTIPROB);
}


//-----------------------------------------------------------------------------
void likelihood_ratio_test_unknown_minor (size_t nloc, size_t nInds, uint* phenos, uint** smmat, uint** unkwn_pids, double*** mprob, double* initps, FILE* oFile)
/* likelihood ratio test with a uncertain minor allele */ 
{
  int ndimHO=1, ndimHA=2;
  int ndim=max(ndimHO, ndimHA); 
  int nbd[ndim];
  double est[ndim], pmin[ndim], pmax[ndim];  
  
  // set lower and upper bound 
  for(uint i=0; i<ndim; i++) {
    pmin[i] = PMIN;
    pmax[i] = PMAX; 
    nbd[i] = 2; 
  }  
  
  NUMINDS = nInds; 
  PHENO = phenos;
  SMAPMAT = smmat;
  unkwnPID = unkwn_pids; 
  MULTIPROB = mprob; 
  
  
  double likeHO, likeHA, LRT, p0, p1, p2;
  for(size_t j=0; j<nloc; j++) { 
    est[0] = initps[j];
    if( est[0] < PMIN )  // if initial value is already too small 
      est[0] = 0.001; 

    LOCUS = j;   // global variable 
    likeHO = findmax_bfgs( ndimHO, est, neg_loglike_HO_unknown_minor, NULL, pmin, pmax, nbd, -1 );
    p0 = est[0];  // save the estimated value 

    if( est[0] < PMIN )
      est[0] = 0.001; 
    est[1] = est[0];  // initial values is p0 
    
    likeHA = findmax_bfgs( ndimHA, est, neg_loglike_HA_unknown_minor, NULL, pmin, pmax, nbd, -1 );
    p1 = est[0]; 
    p2 = est[1];
    
    LRT = -2.0 * (likeHO-likeHA);   // likelihood ratio statistic 

    //printf("%f %f %f %f %f %f\n", p0, p1, p2, likeHO, likeHA, LRT);
    fprintf(oFile, "%f %f %f %f %f %f\n", p0, p1, p2, likeHO, likeHA, LRT);
    
  }

} // likelihood_ratio_test_unknown_minor


//-----------------------------------------------------------------------------
void estimate_nullps_unknown_minor (size_t nloc, size_t nInds, uint* phenos, uint** smmat, uint** unkwn_pids, double*** mprob, double* nullps, FILE* oFile)
/* for each locus, estimate mle of maf under the null */
{
  
  int ndim=1, nbd[ndim];
  double est[ndim], pmin[ndim], pmax[ndim];  
  
  // set lower and upper bound 
  for(uint i=0; i<ndim; i++) {
    pmin[i] = PMIN;
    pmax[i] = PMAX; 
    nbd[i] = 2; 
  }

  NUMINDS = nInds; 
  PHENO = phenos;
  SMAPMAT = smmat;
  unkwnPID = unkwn_pids; 
  MULTIPROB = mprob; 
  
  for(size_t locus=0; locus<nloc; locus++) {
    est[0] = nullps[locus]; 
    if( est[0] < PMIN )  // if initial value is already too small 
      est[0] = 0.001; 
    
    LOCUS = locus;   // global variable 
    double loglike = findmax_bfgs( ndim, est, neg_loglike_HO_unknown_minor, NULL, pmin, pmax, nbd, -1 );
    nullps[locus] = est[0];   // save the estimated value 
    
    //    printf("%f %f\n", est[0], loglike); 
    fprintf(oFile, "%f %f\n", est[0], loglike); 
  }
  

}
//-------------------------------------------------------------------------


//-------------------------------------------------------------------------
void materrors_to_vecerrors (size_t ndim, double** mat, double* vec)
/* list off-diagonal elements in mat */
/* bfgs works only wih a vector parameter */
{
  int pos=0;
  for(size_t i=0; i<ndim; i++){
    for(size_t j=0; j<ndim; j++) { 
      if(j!=i)
	vec[pos++] = mat[i][j];
    }
  }
  
}


void vecerrors_to_materrors (size_t ndim, double* vec, double** mat)
/* put elements in vec to off-diagonals in mat */
{
  int pos=0;
  for(size_t i=0; i<ndim; i++) { 
    for(size_t j=0; j<ndim; j++) { 
      if(j!=i)
	mat[i][j] = vec[pos++];
    }
  }

} 
//-------------------------------------------------------------------------


//-------------------------------------------------------------------------
double loglike_allsite_errors_unknown_minor (size_t nloc, size_t nInds, double* ps1, double* ps2, double* epar, uint* phenos, uint** smmat, uint npats, usint** pats, uint** unkwn_pids, double*** mprob)
/* compute likelihood across loci using the error parameters given in epar and list of mafs ps1 (cases) ps2 (controls) */
{
  // update mprob based on errors
  double** errors=mydmatrix(NB, NB);  // locally used 
  vecerrors_to_materrors (NB, epar, errors);
  compute_errors_to_multiprob (npats, pats, errors, mprob);

  // sum over all sites
  double retL=0.0;
  for(size_t j=0; j<nloc; j++) {
    double tmp = loglike_one_locus_unknown_minor (j, nInds, ps1[j], ps2[j], phenos, smmat, unkwn_pids, mprob);
    retL = retL + tmp;
  }

  //for(uint i=0; i<(NB*(NB-1)); i++) 
  //printf( "%f ", epar[i]);
  //printf("\tlikeall=%f\n", retL); 
  free_mydmatrix(errors, NB, NB); // free errors

  return retL;
}

//-------------------------------------------------------------------------
double neg_loglike_allsites_errors_unknown_minor (double epar[])
{
  return -loglike_allsite_errors_unknown_minor (NUMLOCI, NUMINDS, NULLPS, NULLPS, epar, PHENO, SMAPMAT, NPATS, PATS, unkwnPID, MULTIPROB);

}


//-------------------------------------------------------------------------
void estimate_errors_unknown_minor (size_t nloc, size_t nInds, int dimepar, uint* phenos, uint** smmat, uint npats, usint** pats, uint** unkwn_pids, double** errors, FILE* oFile)
/* dimpar: parameter dimension */ 
{
  int dim_p=1, nbd_p[dim_p];
  double ppar[dim_p], pmin[dim_p], pmax[dim_p];
  for(uint i=0; i<dim_p; i++) {
    pmin[i] = PMIN;
    pmax[i] = PMAX;
    nbd_p[i] = 2;
  }
    
  int dim_e=dimepar, nbd_e[dim_e]; 
  double epar[dim_e], emin[dim_e], emax[dim_e];
  for(uint i=0; i<dim_e; i++) { 
    emin[i] = EMIN;
    emax[i] = EMAX;
    nbd_e[i] = 2;
  }

  
  // set local variables
  double* nullps = mydvector(nloc);
  for(size_t i=0; i<nloc; i++)
    nullps[i] = 0.001;

  double*** mprob = double3Darray( npats, NCONFIG, NA+1 );
  
  // initial errors; make sure it is within (EMIN, EMAX) 
  for(uint i=0; i<NB; i++) {
    for(uint j=0; j<NB; j++) { 
      if(j!=i && errors[i][j] < EMIN) 
	errors[i][j] = 0.001; 
    }
  }
  
  
  // set global variables accessed by likelihood 
  // by neg_loglike_HO_unknown_minor
  NUMINDS = nInds;
  PHENO = phenos;
  SMAPMAT = smmat;
  unkwnPID = unkwn_pids; 
  
  // by neg_loglike_allsites_errors_unknown_minor
  NUMLOCI = nloc;
  NPATS = npats; 
  PATS = pats; 
  
  // starting values 
  int itr=0;
  double prelike = -1.0e+7; 
  double loglike1, loglike2; 
  double difflike1 = DIFFTOL + 1.0;   // tolerence comparing likelihood after updating ps
  double difflike2 = DIFFTOL + 1.0;   // tolerence comparing likelihood after updating errors 

  printf("<------------ estimate global errors ----------------------> \n\n"); 
  
  while( itr<ITRMAX && (fabs(difflike1)>DIFFTOL || fabs(difflike2)>DIFFTOL) ) {

    compute_errors_to_multiprob (npats, pats, errors, mprob);  // update mprob based on errors
    MULTIPROB = mprob;  // global variable depends on error rate 
    
    // updating mafs under the null  
    loglike1=0.0;
    for(size_t j=0; j<nloc; j++) { 
      
      ppar[0] = nullps[j];
      if( ppar[0] < PMIN )
	ppar[0] = 0.001;

      LOCUS = j;  // set global variable for each site 
      double likej = findmax_bfgs( dim_p, ppar, neg_loglike_HO_unknown_minor, NULL, pmin, pmax, nbd_p, -1);
      nullps[j] = ppar[0];
      loglike1 = loglike1 + likej; 
      
      //printf("%lu p=%f likej=%f\n", j, nullps[j], likej);
    } 

    // check improvement in likelihood by updating ps 
    difflike1 = loglike1 - prelike;
    
    printf("update ps:\tprelike=%f currlike=%f\tdifflike1=%f\n", prelike, loglike1, difflike1);

    
    // re-set for next iteration 
    prelike = loglike1; 
    
    // updating error rates 
    NULLPS = nullps;  // use updated mafs 
    materrors_to_vecerrors(NB, errors, epar); // initialize epar
    loglike2 = findmax_bfgs(dim_e, epar, neg_loglike_allsites_errors_unknown_minor, NULL, emin, emax, nbd_e, -1);
    vecerrors_to_materrors(NB, epar, errors);  // save updated errors

    // check improvement in likelihood by updating errors
    difflike2 = loglike2 - prelike; 

    // print updated errors 
    printf("updated errors:\t"); 
    print_mydvector(epar, NB*(NB-1) ); 
    printf("--------------> prelike=%f currlike=%f\tdifflike2=%f\n\n", prelike, loglike2, difflike2);

    // write to ofile 
    fprintf(oFile, "%u ", itr); 
    for(uint i=0; i<(NB*(NB-1)); i++) {
      fprintf(oFile, "%f ", epar[i]);
    }
    fprintf(oFile, "%f\n", loglike2);
    
    
    // for next iteration     
    prelike = loglike2;  
    itr++;
    
  } // while 
  
  
   free_mydvector(nullps, nloc);
   free_double3Darray( mprob, npats, NCONFIG, NA+1 );
   
}
//-------------------------------------------------------------------------


//-------------------------------------------------------------------------
double loglike_one_indiv_errors_unknown_minor (size_t indiv, size_t nloc, double** listbprob, double* epar, uint* phenos, uint** smmat, uint npats, usint** pats, uint** unkwn_pids, double*** mprob)
/* compute likelihood across loci using the error parameters given in epar */
/* use binomial probabilities pre-computed in listbprob */
{
  // update mprob based on errors
  double** errors=mydmatrix(NB, NB);  // locally used 
  vecerrors_to_materrors (NB, epar, errors);
  compute_errors_to_multiprob (npats, pats, errors, mprob);

  //for a fixed indiv, sum likelihood across sites
  double retLikes[3]; 
  for(uint m=0; m<NC; m++)  // like for each minor allele type
    retLikes[m] = 0.0; 
  
  // sum over all sites and possible minor alleles, but
  // change order of 'j' and 'm' to compute bprob only once for each site
  for(size_t j=0; j<nloc; j++) {  
    
    // binomial prob; computed for ps[j] 
    double* bprob = listbprob[j];  /* should be S+1 */ 
    
    for(uint m=0; m<NC; m++) {
      uint sm = smmat[j][m]; 
      double tmp = log( like_one_pool_pattern(unkwn_pids[j][NC*indiv+m], sm, bprob, mprob) );
      retLikes[m] += tmp;
    }
    
  } // for site j
/*   printf("indivID=%lu\t", indiv); */
/*   for(uint i=0; i<(NB*(NB-1)); i++) */
/*     printf("%f ", epar[i]); */
/*   printf("\t%f %f %f\n", retLikes[0],  retLikes[1],  retLikes[2]); */
  

  // compare three loglikes and get the maximum
  uint max_m=0; 
  for(uint i=1; i<NC; i++){ 
    if( retLikes[i] > retLikes[max_m] )
      max_m = i; 
  } // loop through 
  
  // add other two likelihoods that are not maximum 
  double addedX=0.0;
  for(uint i=0; i<NC; i++) { 
    if(i==max_m)
      continue;
    else {
      if( retLikes[i] - retLikes[max_m] > -50 )   // only restore some value larger than exp(-50) // 
	addedX += exp( retLikes[i]-retLikes[max_m] );
    }
  }
  
  double retL = -log(3) + retLikes[max_m] + log(1+addedX);  
  
  
  free_mydmatrix(errors, NB, NB); // free errors

  return retL;
}


//-------------------------------------------------------------------------
double neg_loglike_one_indiv_errors_unknown_minor (double iepar[])
{
  return -loglike_one_indiv_errors_unknown_minor (INDIV, NUMLOCI, LISTBINPROB, iepar, PHENO, SMAPMAT, NPATS, PATS, unkwnPID, MULTIPROB);
  
}

void compute_listbinprob (uint S, size_t nloc, double* ps, double** listprob)
/* for nloc sites, compute binomial prob for each genotype using ps[j] and save to listprob[j] */
{
  for(size_t j=0; j<nloc; j++) {
    for(uint k=0; k<=S; k++) { 
      listprob[j][k] = binprob ( S, k, ps[j] );
    }
  } // for site j 
  
}


//-------------------------------------------------------------------------
void estimate_all_indiv_errors_unknown_minor (size_t nloc, size_t nInds, int dimepar, uint* phenos, uint** smmat, uint npats, usint** pats, uint** unkwn_pids, double** errors, double** epars, FILE* oFile)
/* dimpar: parameter dimension */
/* epars: list of epar, a vector of error rates for each individual */
{
  int dim_p=1, nbd_p[dim_p];
  double ppar[dim_p], pmin[dim_p], pmax[dim_p];
  for(uint i=0; i<dim_p; i++) {
    pmin[i] = PMIN;
    pmax[i] = PMAX;
    nbd_p[i] = 2;
  }
    
  int dim_e=dimepar, nbd_e[dim_e]; 
  double epar[dim_e], emin[dim_e], emax[dim_e];
  for(uint i=0; i<dim_e; i++) { 
    emin[i] = EMIN;
    emax[i] = EMAX;
    nbd_e[i] = 2;
  }
  
  
  // set local variables
  double* nullps = mydvector(nloc);
  for(size_t i=0; i<nloc; i++)
    nullps[i] = 0.001;

  double*** mprob = double3Darray( npats, NCONFIG, NA+1 );
  
  // initial errors; make sure it is within (EMIN, EMAX) 
  for(uint i=0; i<NB; i++) {
    for(uint j=0; j<NB; j++) { 
      if(j!=i && errors[i][j] < EMIN) 
	errors[i][j] = 0.001; 
    }
  }
    
  // define for indiv errors 
  uint S=2; 
  double** listbinprob = mydmatrix(nloc, S+1);

  // set values for epars (each row corresponds to each indiv) 
  for(size_t i=0; i<nInds; i++) {  
    materrors_to_vecerrors (NB, errors, epars[i]);  // initialize epar 
  }
  
  // set global variables accessed by likelihood 
  // by neg_loglike_HO_unknown_minor
  NUMINDS = nInds;
  PHENO = phenos;
  SMAPMAT = smmat;
  unkwnPID = unkwn_pids; 
  
  // by neg_loglike_one_indiv_errors_unknown_minor
  NUMLOCI = nloc;
  NPATS = npats; 
  PATS = pats; 
  
  
  // starting values 
  int itr=0;
  double prelike = -1.0e+7; 
  double loglike1, loglike2; 
  double difflike1 = DIFFTOL + 1.0;   // tolerence comparing likelihood after updating ps
  double difflike2 = DIFFTOL + 1.0;   // tolerence comparing likelihood after updating errors 

  while( itr<ITRMAX && (fabs(difflike1)>DIFFTOL || fabs(difflike2)>DIFFTOL) ) {

    compute_errors_to_multiprob (npats, pats, errors, mprob);  // update mprob based on errors
    MULTIPROB = mprob;  // global variable depends on error rate 
    
    // updating mafs under the null  
    loglike1=0.0;
    for(size_t j=0; j<nloc; j++) { 
      
      ppar[0] = nullps[j];
      if( ppar[0] < PMIN )
	ppar[0] = 0.001;

      LOCUS = j;  // set global variable for each site 
      double likej = findmax_bfgs( dim_p, ppar, neg_loglike_HO_unknown_minor, NULL, pmin, pmax, nbd_p, -1 );
      nullps[j] = ppar[0];
      loglike1 = loglike1 + likej; 
      
      //printf("%lu p=%f likej=%f\n", j, nullps[j], likej);
    } 

    // check improvement in likelihood by updating ps 
    difflike1 = loglike1 - prelike;
    
    printf("update ps:\tprelike=%f currlike=%f\tdifflike1=%f\n", prelike, loglike1, difflike1);

    
    
    // re-set for next iteration 
    prelike = loglike1; 

    // compute listbinprob based on updated nullps
    compute_listbinprob (S, nloc, nullps, listbinprob);  // for all individuals, ps are the same 
    LISTBINPROB = listbinprob; 
    
    // updating error rates for each indiv
      /** cannot be done like this!  need to have listmprob, each mprob corresponds to each vector **/
      /** this is only for after fixing nullps, estimate each error rates! **/
    loglike2 = 0.0; 
    for(size_t i=0; i<nInds; i++) {
      INDIV = i;

      for(uint k=0; k<dim_e; k++)  // set epar 
	epar[k] = epars[i][k];
      
      //printf("before: %lu\n", i); 
      //print_mydvector(epar, NB*(NB-1));
      double liketmp = findmax_bfgs(dim_e, epar, neg_loglike_one_indiv_errors_unknown_minor, NULL, emin, emax, nbd_e, -1 );
      loglike2 += liketmp; 
      
      printf("updated errors i=%lu:\t", i); 
      print_mydvector(epar, NB*(NB-1));
      printf("\n");
      fprintf(oFile, "%lu\t",i);
      for(uint k=0; k<dim_e; k++)
	fprintf(oFile, "%f ", epar[k]);
      fprintf(oFile, "\t%f\n", liketmp);
      
    }
    
    // check improvement in likelihood by updating errors
    difflike2 = loglike2 - prelike; 
    printf("--------------> prelike=%f currlike=%f\tdifflike2=%f\n\n", prelike, loglike2, difflike2);

    // for next iteration     
    prelike = loglike2;  
    itr++;

    if(itr==1)   /* we know current version is wrong!! */ 
      break; 
    
  } // while 
  

  free_mydvector(nullps, nloc);
  free_double3Darray( mprob, npats, NCONFIG, NA+1 );
  free_mydmatrix(listbinprob, nloc, S+1);

   
}


//-------------------------------------------------------------------------
void concatenate_one(char *buffer, char *str1, char *str2)
{
  sprintf( buffer, "%s%s", str1, str2 );
}

void concatenate_two(char *buffer, char *str1, char *str2, char *str3)
{
  sprintf( buffer, "%s%s%s", str1, str2, str3 );
}

// Checking for file existence, using stat.h.
int fexists(char* str){///@param str Filename given as a string.
  struct stat buffer ;
  return (stat(str, &buffer )==0 ); /// @return Function returns 1 if file exists.
}

// open a file connection to a specific condition 
FILE* open_to_write (char* dir, char* cond, char* specific, char* explain)
{ 
  char* fOut = (char*) malloc (NMAXCHAR*(sizeof (char))); 
  concatenate_two (fOut, dir, cond, specific); 
  
  FILE* oFile; 
  if( fexists(fOut) ) 
    printf ("%s: will overwrite to %s\n", explain, fOut);
  else 
    printf ("%s: will write to %s \n", explain, fOut);
		     
  oFile = fopen (fOut, "w"); 
  free(fOut);
  
  
  return oFile; 
}
