# Supplementary material for: Estimation of allele frequency and association mapping using next-generation sequencing data
Source: BMC Bioinformatics. 2011 Jun 11;12:231. doi: 10.1186/1471-2105-12-231 (PMC3212839; doi:10.1186/1471-2105-12-231)
Supplement: Additional file 6 — Source code of our programs: simreseq and testassoc. All the source code of our programs used for the simulation studies, estimation of parameters, and tests of association. [file 1471-2105-12-231-S6.GZ › softwareEstMAF_20110510/src/Makefile]

CC=gcc
CFLAGS= -O2 -Wall -std=gnu99 -std=c99 -lm

ALL: simreseq testassoc

simreseq: simreseq.c rv_simulate.h myarray.h
	$(CC) $(CFLAGS) simreseq.c -o simreseq


bfgs.o: bfgs.c bfgs.h
	$(CC) bfgs.c -c $(CFLAGS)


testassoc: testassoc.c bfgs.o myarray.h estmafseq.h 
	$(CC) testassoc.c $(CFLAGS) -o testassoc bfgs.o 

clean: 
	rm -f *.o simreseq testassoc
