# Supplementary material for: Estimation of allele frequency and association mapping using next-generation sequencing data
Source: BMC Bioinformatics. 2011 Jun 11;12:231. doi: 10.1186/1471-2105-12-231 (PMC3212839; doi:10.1186/1471-2105-12-231)
Supplement: Additional file 6 — Source code of our programs: simreseq and testassoc. All the source code of our programs used for the simulation studies, estimation of parameters, and tests of association. [file 1471-2105-12-231-S6.GZ › softwareEstMAF_20110510/src/myarray.h]

/*
  Copyright Su Yeon Kim, April 4 2011. 
  This file is distributed as part of "simseq" and "testassoc". See LICENSE.txt for
more information.

*/

#include <stdio.h>
#include <stdlib.h>
#include <math.h>
#include <ctype.h>
#include <assert.h>
#include <string.h>
#include <time.h>


typedef unsigned int uint; 
typedef unsigned short int usint; 
typedef unsigned long int ulint;


//------------------------------------------------------------------
// integer vector
 int *myivector(size_t nl)
{
  int *v;
  v = (int *) malloc(nl*(sizeof(int)));
  if (!v) { 
    puts("allocation failure in myivector()");
    exit(-1); 
  }
  return v;
}

void print_myivector(int *v, size_t nl)
{
  for(size_t i=0; i<nl; i++) printf( "%d ", v[i] );
  printf("\n");
}

void print_myi1Darray(int arr[], size_t nl)
{
  for(size_t i=0; i<nl; i++) printf("%d ", arr[i]);
  printf("\n");
}


void free_myivector(int *v, size_t nl)
{ 
  free(v); 
}


//------------------------------------------------------------------
// double vector
 double *mydvector(size_t nl)
{
  double *v;
  v = (double *) malloc(nl*(sizeof(double)));
  if (!v) { 
    puts("allocation failure in mydvector()");
    exit(-1); 
  }
  return v;
}

void print_mydvector(double *v, size_t nl)
{
  for(size_t i=0; i<nl; i++) printf( "%f ", v[i] );
  printf("\n");
}

void print_myd1Darray(double arr[], size_t nl)
{
  for(size_t i=0; i<nl; i++) printf("%f ", arr[i]);
  printf("\n");
}


void free_mydvector(double *v, size_t nl)
{ 
  free(v); 
}


//------------------------------------------------------------------
// integer matrix 
int **myimatrix(size_t nr, size_t nc)
{
  int **v; 
  v = (int**) malloc(nr*(sizeof(int *))); 
  for(size_t i=0; i<nr; i++) 
    v[i] = (int*) malloc(nc*(sizeof(int))); 
 
  return v;
}


void print_myimatrix(int **v, size_t nr, size_t nc)
{
  for(size_t i=0; i<nr; i++)  {
    for(size_t j=0; j<nc; j++)
      printf( "%d ", v[i][j] );
    printf( "\n" );
  }

}

void free_myimatrix(int **v, size_t nr, size_t nc)
{
  for(size_t i=0; i<nr; i++) free(v[i]);
  free(v);
}


//------------------------------------------------------------------
// double matrix
double **mydmatrix(size_t nr, size_t nc)
{
  double **v;
  v = (double**) malloc(nr*(sizeof(double *))); 
  for(size_t i=0; i<nr; i++) v[i] = (double*) malloc(nc*(sizeof(double))); 
 
  return v;
}

double **read_mydmatrix(FILE *infile, size_t nr, size_t nc)
{
  double **v; 
  v = mydmatrix(nr, nc);

  for(size_t i=0; i<nr; i++) {
    for(size_t j=0; j<nc; j++)
      fscanf(infile, "%lf", &v[i][j] );
  }
  
  return v;
}

void print_mydmatrix(double **v, size_t nr, size_t nc)
{
  for(size_t i=0; i<nr; i++)  {
    for(size_t j=0; j<nc; j++)
      printf( "%.5f ", v[i][j] );
    printf( "\n" );
  }

}


void fprint_mydmatrix(FILE *outfile, double **v, size_t nr, size_t nc)
{
  for(size_t i=0; i<nr; i++)  {
    for(size_t j=0; j<nc; j++)
      fprintf(outfile, "%.5f ", v[i][j] );
    fprintf(outfile, "\n" );
  }

}

void free_mydmatrix(double **v, size_t nr, size_t nc)
{
  for(size_t i=0; i<nr; i++) free(v[i]);
  free(v);
}


//------------------------------------------------------------------
// integer 3Darray
int ***int3Darray(size_t n1, size_t n2, size_t n3)
{
  int ***v;
  v = (int***) malloc(n1*(sizeof(int **))); 
  for(size_t i=0; i<n1; i++) {
    v[i] = (int**) malloc(n2*(sizeof(int *))); 
    for(size_t j=0; j<n2; j++) {
      v[i][j] = (int *) malloc(n3*(sizeof (int)));
    }
  }
  
  return v;
}

void print_int3Darray(int ***v, size_t ni, size_t nj, size_t nk)
{
  for(size_t i=0; i<ni; i++) {
    for(size_t j=0; j<nj; j++) {
      for(size_t k=0; k<nk; k++)
	printf("%d ", v[i][j][k]);
      printf("\n");
    }
    printf("\n\n\n");
  }

}


void free_int3Darray(int ***v, size_t ni, size_t nj, size_t nk)
{
  for(size_t i=0; i<ni; i++) {
    for(size_t j=0; j<nj; j++) 
      free(v[i][j]);
    free(v[i]);
  }
  free(v);

}  


//------------------------------------------------------------------
// double 3Darray
double ***double3Darray(size_t n1, size_t n2, size_t n3)
{
  double ***v;

  v = (double***) malloc(n1*(sizeof(double **))); 
  for(size_t i=0; i<n1; i++) {
    v[i] = (double**) malloc(n2*(sizeof(double *))); 
    for(size_t j=0; j<n2; j++) {
      v[i][j] = (double *) malloc(n3*(sizeof (double)));
    }
  }
  
  return v;
}

void print_double3Darray(double ***v, size_t ni, size_t nj, size_t nk)
{
  for(size_t i=0; i<ni; i++) {
    for(size_t j=0; j<nj; j++) {
      for(size_t k=0; k<nk; k++)
	printf("%f ", v[i][j][k]);
      printf("\n");
    }
    printf("\n\n\n");
  }

}


void free_double3Darray(double ***v, size_t ni, size_t nj, size_t nk)
{
  for(size_t i=0; i<ni; i++) {
    for(size_t j=0; j<nj; j++) 
      free(v[i][j]);
    free(v[i]);
  }
  free(v);

} 


//------------------------------------------------------------------
// unsigned int vector 
 uint *myuintvector(size_t nl)
{
  uint *v;
  v = (uint *) malloc(nl*(sizeof(uint)));
  if (!v) { 
    puts("allocation failure in myuintvector()");
    exit(-1); 
  }
  return v;
}

void print_myuintvector(uint *v, size_t nl)
{
  for(size_t i=0; i<nl; i++) printf( "%d ", v[i] );
  printf("\n");
}

void print_myuint1Darray(uint arr[], size_t nl)
{
  for(size_t i=0; i<nl; i++) printf("%d ", arr[i]);
  printf("\n");
}


void free_myuintvector(uint *v, size_t nl)
{ 
  free(v); 
}


//------------------------------------------------------------------
// unsigned int matrix 
uint **myuintmatrix(size_t nr, size_t nc)
{
  uint **v;
  v = (uint**) malloc(nr*(sizeof(uint *)));
  for(size_t i=0; i<nr; i++)
    v[i] = (uint*) malloc(nc*(sizeof(uint)));
 
  return v;
}


void print_myuintmatrix(uint **v, size_t nr, size_t nc)
{
  for(size_t i=0; i<nr; i++)  {
    for(size_t j=0; j<nc; j++)
      printf( "%d ", v[i][j] );
    printf( "\n" );
  }

}

void free_myuintmatrix(uint **v, size_t nr, size_t nc)
{
  for(size_t i=0; i<nr; i++) free(v[i]);
  free(v);
}


//------------------------------------------------------------------
// unsigned short int vector
usint *myusintvector(size_t nl)
{
  usint *v;
  v = (usint *) malloc(nl*(sizeof(usint)));
  if (!v) { 
    puts("allocation failure in myusintvector()");
    exit(-1); 
  }
  return v;
}

void print_myusintvector(usint *v, size_t nl)
{
  for(size_t i=0; i<nl; i++) printf( "%d ", v[i] );
  printf("\n");
}


void free_myusintvector(usint *v, size_t nl)
{ 
  free(v); 
}


//----------------------------------------------------------------------------
// unsigned short int matrix
usint **myusintmatrix(size_t nr, size_t nc)
{
  usint **v;
  v = (usint**) malloc(nr*(sizeof(usint *)));
  for(size_t i=0; i<nr; i++)
    v[i] = (usint*) malloc(nc*(sizeof(usint)));
 
  return v;
}


void print_myusintmatrix(usint **v, size_t nr, size_t nc)
{
  for(size_t i=0; i<nr; i++)  {
    for(size_t j=0; j<nc; j++)
      printf( "%d ", v[i][j] );
    printf( "\n" );
  }

}

void free_myusintmatrix(usint **v, size_t nr, size_t nc)
{
  for(size_t i=0; i<nr; i++) free(v[i]);
  free(v);
}


//------------------------------------------------------------------
// unsigned short integer 3Darray

usint ***usint3Darray(size_t n1, size_t n2, size_t n3)
{
  usint ***v;
  v = (usint***) malloc(n1*(sizeof(usint **))); 
  for(size_t i=0; i<n1; i++) { 
    v[i] = (usint**) malloc(n2*(sizeof(usint *)));
    for(size_t j=0; j<n2; j++) {
      v[i][j] = (usint *) malloc(n3*(sizeof (usint)));
    }
  }
  
  return v;
}

void print_usint3Darray(usint ***v, size_t ni, size_t nj, size_t nk)
{
  for(size_t i=0; i<ni; i++) {
    for(size_t j=0; j<nj; j++) {
      for(size_t k=0; k<nk; k++)
	printf("%d ", v[i][j][k]);
      printf("\n");
    }
    printf("\n\n\n");
  }

}


void free_usint3Darray(usint ***v, size_t ni, size_t nj, size_t nk)
{
  for(size_t i=0; i<ni; i++) {
    for(size_t j=0; j<nj; j++)
      free(v[i][j]);
    free(v[i]);
  }
  free(v);

}  
