# Supplementary material for: Estimation of allele frequency and association mapping using next-generation sequencing data
Source: BMC Bioinformatics. 2011 Jun 11;12:231. doi: 10.1186/1471-2105-12-231 (PMC3212839; doi:10.1186/1471-2105-12-231)
Supplement: Additional file 6 — Source code of our programs: simreseq and testassoc. All the source code of our programs used for the simulation studies, estimation of parameters, and tests of association. [file 1471-2105-12-231-S6.GZ › softwareEstMAF_20110510/src/rv_simulate.h]

/*
  Copyright Su Yeon Kim, April 4 2011. 
  This file is distributed as part of "simseq" and "testassoc". See LICENSE.txt for
more information.

*/


#include <math.h>


#define PI 3.141592653589793238462643 

/* private prototypes */
static double IncompleteGamma (double x, double alpha, double ln_gamma_alpha);
static double PointNormal (double prob);
static double PointChi2 (double prob, double v);

int static z_rndu=137;
void SetSeed(int seed)
{
  z_rndu = 170*(seed%178) + 137;
}


double uniform()
{
  /*
    U(0,1): AS 183: Appl. Stat. 31:188-190
    Wichmann BA & Hill ID.  1982.  An efficient and portable
    pseudo-random number generator.  Appl. Stat. 31:188-190
    x, y, z are any numbers in the range 1-30000.  Integer operation up
    to 30323 required.

    Suggested to me by Ziheng Yang who also provided me with
    the source code used here.  I use it because it is both fast and portable.
  */
  static int x_rndu=11, y_rndu=23;
  double r;

  x_rndu = 171*(x_rndu%177) -  2*(x_rndu/177);
  y_rndu = 172*(y_rndu%176) - 35*(y_rndu/176);
  z_rndu = 170*(z_rndu%178) - 63*(z_rndu/178);
  if (x_rndu<0) x_rndu+=30269;
  if (y_rndu<0) y_rndu+=30307;
  if (z_rndu<0) z_rndu+=30323;
  r = x_rndu/30269.0 + y_rndu/30307.0 + z_rndu/30323.0;
  return (r-(int)r);
}


/* Exponential called with rate*/
double expo(double c)
{
  return -log(uniform())/c;
}


double gammln(double xx)
{
  double x,y,tmp,ser;
  static double cof[6]={76.18009172947,-86.50532032942,
			24.01409824083,-1.231739572450,
			0.1208650973866e-2,-0.5395239385e-5};
  int j;
  y=x=xx;
  tmp=x+5.5;
  tmp -=(x+0.5)*log(tmp);
  ser=1.00000000019015;
  for (j=0; j<5; j++) ser += cof[j]/++y;
  return -tmp+log(2.5066282746310005*ser/x);
}


double Poisson(double xm)
{
  double gammln(double xx);
  static double sq,alxm,g,oldm=(-1.0);
  double em, t, y;
  if (xm < 12.0) {
    if (xm != oldm) {
      oldm=xm;
      g=exp(-xm);
    }
    em=-1;
    t=1.0;
    do {
      ++em;
      t *=uniform();
    } while (t>g);
  } else {
    if (xm!=oldm) {
      oldm=xm;
      sq=sqrt(2.0*xm);
      alxm=log(xm);
      g=xm*alxm-gammln(xm+1.0);
    }
    do {
      do {
	y=tan(PI*uniform());
	em=sq*y+xm;
      } while (em< 0.0);
      em=floor(em);
      t=0.9*(1.0+y*y)*exp(em*alxm-gammln(em+1.0)-g);
    } while (uniform()>t);
  }
  return em;
}


int Bernoulli(double p)
{
  double u=uniform();
  //  printf ( "%f ", u ); 
  if( u < p ) return 1;
  else return 0;
}


/* Numerical Recipes Chapter 7. */
double gasdev( ) 
/* Returns a normally distributed deviate with zero mean and unit variance, using ran1(idum) 
   as the source of uniform deviates.  */
{ 
  static int iset=0; 
  static double gset; 
  double fac,rsq,v1,v2; 
  
  if (iset == 0) { 
    do { 
      v1=2.0*uniform()-1.0; 
      v2=2.0*uniform()-1.0; 
      rsq=v1*v1+v2*v2; 
    } while (rsq >= 1.0 || rsq == 0.0); 
    fac=sqrt(-2.0*log(rsq)/rsq); 
    gset=v1*fac; 
    iset=1; 
    return v2*fac; 
  }  else { 
    iset=0;
    return gset;
  }

}  // gasdev


double rlognorm(double mu_x, double sd_x)  // mu_x=mean(X), Y=exp(X) ~ lognorm
{
  double z;
  z=gasdev();
  return exp(sd_x*z+mu_x);
}


/* GENERATE UNIFORMLY FORM (0,1). */
double rand_uni (void)
{
  return uniform();
  //return (0.5+(double)rand()) / (RAND_MAX);
}

double rand_exp (void)
{
  return -log(rand_uni());
}

/* GAMMA GENERATOR.  Generates a positive real number, r, with density
   proportional to r^(a-1) * exp(-r).  See Devroye, p. 410 and p. 420.
   Things are fiddled to avoid ever returning a value that is very near
   zero. */
/* return Gamma(a, 1/a), i.e., mean=1, var=1/a */
double rand_gamma (double a)
{
  double b, c, X, Y, Z, U, V, W, F;

  if (a<0.00001)
    { X = a;
    }

  else if (a<=1)
    {
      U = rand_uni();
      X = rand_gamma(1+a) * pow(U,1/a);
    }

  else if (a<1.00001)
    { X = rand_exp();
    }

  else
    {
      b = a-1;
      c = 3*a - 0.75;

      for (;;)
	{
	  U = rand_uni();
	  V = rand_uni();

	  W = U*(1-U);
	  Y = sqrt(c/W) * (U-0.5);
	  X = b+Y;

	  if (X>=0)
	    {
	      Z = 64*W*W*W*V*V;

	      if (Z <= 1 - 2*Y*Y/X || log(Z) <= 2 * (b*log(X/b) - Y)) break;
	    }
	}
    }

  F=X<1e-30 && X<a ? (a<1e-30 ? a : 1e-30) : X;

  return F/a;
}


/* Sampling from gamma distribution */ 
/* The following code comes from tools.c in Yang's PAML package */
double LnGamma (double alpha)
{
/* returns ln(gamma(alpha)) for alpha>0, accurate to 10 decimal places.  
   Stirling's formula is used for the central polynomial part of the procedure.
   Pike MC & Hill ID (1966) Algorithm 291: Logarithm of the gamma function.
   Communications of the Association for Computing Machinery, 9:684
*/
   double x=alpha, f=0, z;

   if (x<7) {
      f=1;  z=x-1;
      while (++z<7)  f*=z;
      x=z;   f=-log(f);
   }
   z = 1/(x*x);
   return  f + (x-0.5)*log(x) - x + .918938533204673 
	  + (((-.000595238095238*z+.000793650793651)*z-.002777777777778)*z
	       +.083333333333333)/x;  
} /* LnGamma */

static double IncompleteGamma (double x, double alpha, double ln_gamma_alpha)
{
/* returns the incomplete gamma ratio I(x,alpha) where x is the upper 
	   limit of the integration and alpha is the shape parameter.
   returns (-1) if in error
   (1) series expansion     if (alpha>x || x<=1)
   (2) continued fraction   otherwise
   RATNEST FORTRAN by
   Bhattacharjee GP (1970) The incomplete gamma integral.  Applied Statistics,
   19: 285-287 (AS32)
*/
   int i;
   double p=alpha, g=ln_gamma_alpha;
   double accurate=1e-8, overflow=1e30;
   double factor, gin=0, rn=0, a=0,b=0,an=0,dif=0, term=0, pn[6];
   
   if (x==0) return (0);
   if (x<0 || p<=0) return (-1);

   factor=exp(p*log(x)-x-g);   
   if (x>1 && x>=p) goto l30;
   /* (1) series expansion */
   gin=1;  term=1;  rn=p;
 l20:
   rn++;
   term*=x/rn;   gin+=term;

   if (term > accurate) goto l20;
   gin*=factor/p;
   goto l50;
 l30:
   /* (2) continued fraction */
   a=1-p;   b=a+x+1;  term=0;
   pn[0]=1;  pn[1]=x;  pn[2]=x+1;  pn[3]=x*b;
   gin=pn[2]/pn[3];
 l32:
   a++;  b+=2;  term++;   an=a*term;
   for (i=0; i<2; i++) pn[i+4]=b*pn[i+2]-an*pn[i];
   if (pn[5] == 0) goto l35;
   rn=pn[4]/pn[5];   dif=fabs(gin-rn);
   if (dif>accurate) goto l34;
   if (dif<=accurate*rn) goto l42;
 l34:
   gin=rn;
 l35:
   for (i=0; i<4; i++) pn[i]=pn[i+2];
   if (fabs(pn[4]) < overflow) goto l32;
   for (i=0; i<4; i++) pn[i]/=overflow;
   goto l32;
 l42:
   gin=1-factor*gin;

 l50:
   return (gin);
} /* IncompleteGamma */


/* Gamma density function */
double densityGamma (double x, double shape)
{
	return pow (shape, shape) * pow (x, shape-1) /
	 	exp (shape*x + LnGamma(shape));
} /* densityGamma */


/* functions concerning the CDF and percentage points of the gamma and
   Chi2 distribution
*/
static double PointNormal (double prob)
{
/* returns z so that Prob{x<z}=prob where x ~ N(0,1) and (1e-12)<prob<1-(1e-12)
   returns (-9999) if in error
   Odeh RE & Evans JO (1974) The percentage points of the normal distribution.
   Applied Statistics 22: 96-97 (AS70)

   Newer methods:
     Wichura MJ (1988) Algorithm AS 241: the percentage points of the
       normal distribution.  37: 477-484.
     Beasley JD & Springer SG  (1977).  Algorithm AS 111: the percentage 
       points of the normal distribution.  26: 118-121.

*/
   double a0=-.322232431088, a1=-1, a2=-.342242088547, a3=-.0204231210245;
   double a4=-.453642210148e-4, b0=.0993484626060, b1=.588581570495;
   double b2=.531103462366, b3=.103537752850, b4=.0038560700634;
   double y, z=0, p=prob, p1;

   p1 = (p<0.5 ? p : 1-p);
   if (p1<1e-20) return (-9999);

   y = sqrt (log(1/(p1*p1)));   
   z = y + ((((y*a4+a3)*y+a2)*y+a1)*y+a0) / ((((y*b4+b3)*y+b2)*y+b1)*y+b0);
   return (p<0.5 ? -z : z);
} /* PointNormal */


static double PointChi2 (double prob, double v)
{
/* returns z so that Prob{x<z}=prob where x is Chi2 distributed with df=v
   returns -1 if in error.   0.000002<prob<0.999998
   RATNEST FORTRAN by
       Best DJ & Roberts DE (1975) The percentage points of the 
       Chi2 distribution.  Applied Statistics 24: 385-388.  (AS91)
   Converted into C by Ziheng Yang, Oct. 1993.
*/
   double e=.5e-6, aa=.6931471805, p=prob, g;
   double xx, c, ch, a=0,q=0,p1=0,p2=0,t=0,x=0,b=0,s1,s2,s3,s4,s5,s6;

   if (p<.000002 || p>.999998 || v<=0) return (-1);

   g = LnGamma (v/2);
   xx=v/2;   c=xx-1;
   if (v >= -1.24*log(p)) goto l1;

   ch=pow((p*xx*exp(g+xx*aa)), 1/xx);
   if (ch-e<0) return (ch);
   goto l4;
l1:
   if (v>.32) goto l3;
   ch=0.4;   a=log(1-p);
l2:
   q=ch;  p1=1+ch*(4.67+ch);  p2=ch*(6.73+ch*(6.66+ch));
   t=-0.5+(4.67+2*ch)/p1 - (6.73+ch*(13.32+3*ch))/p2;
   ch-=(1-exp(a+g+.5*ch+c*aa)*p2/p1)/t;
   if (fabs(q/ch-1)-.01 <= 0) goto l4;
   else                       goto l2;
  
l3: 
   x=PointNormal (p);
   p1=0.222222/v;   ch=v*pow((x*sqrt(p1)+1-p1), 3.0);
   if (ch>2.2*v+6)  ch=-2*(log(1-p)-c*log(.5*ch)+g);
l4:

   do
   {
   q=ch;   p1=.5*ch;
   if ((t=IncompleteGamma (p1, xx, g))<0) {
      return (-1);
   }
   p2=p-t;
   t=p2*exp(xx*aa+g+p1-c*log(ch));   
   b=t/ch;  a=0.5*t-b*c;

   s1=(210+a*(140+a*(105+a*(84+a*(70+60*a))))) / 420;
   s2=(420+a*(735+a*(966+a*(1141+1278*a))))/2520;
   s3=(210+a*(462+a*(707+932*a)))/2520;
   s4=(252+a*(672+1182*a)+c*(294+a*(889+1740*a)))/5040;
   s5=(84+264*a+c*(175+606*a))/2520;
   s6=(120+c*(346+127*c))/5040;
   ch+=t*(1+0.5*t*s1-b*c*(s1-b*(s2-b*(s3-b*(s4-b*(s5-b*s6))))));
   }
   while (fabs(q/ch-1) > e);

   return (ch);
} /* PointChi2 */


/* Incomplete Gamma function Q(a,x)
   - this is a cleanroom implementation of NRs gammq(a,x)
*/
double IncompleteGammaQ (double a, double x)
{
	return 1.0-IncompleteGamma (x, a, LnGamma(a));
} /* IncompleteGammaQ */


/* probability that the observed chi-square
   exceeds chi2 even if model is correct */
double chi2prob (int deg, double chi2)
{
	return IncompleteGammaQ (0.5*deg, 0.5*chi2);
} /* chi2prob */


/* Gamma cdf */
double cdfGamma (double x, double shape)
{
	double result;
	
	result = IncompleteGamma (shape*x, shape, LnGamma(shape));
	
	return result;
} /* cdfGamma */

/* Gamma inverse cdf */
double icdfGamma (double y, double shape)
{
	double result;
	result = PointChi2 (y, 2.0*shape)/(2.0*shape);  // [?]
	// result=PointChi2(y, 2.0*shape)/2.0;
	
	/* to avoid -1.0 */
	if (result < 0.0)
	{
		result = 0.0;
	}
	
	return result;
} /* icdfGamma */

/* Gamma n-th moment */
double momentGamma (int n, double shape)
{
	int i;
	double tmp = 1.0;
	
	for (i = 1; i < n; i++)
	{
		tmp *= (shape + i)/shape;
	}
	
	return tmp;
} /* momentGamma */


/* chi square test
   ef      expected frequencies (sum up to 1 !!)
   of      observed frequencies (sum up to the number of samples)
   numcat  number of categories
   returns critical significance level */
double chi2test(double *ef, int *of, int numcat, int *chi2fail)
{	
	double chi2, criticals, efn;
	int i, below1, below5, reducedcat;
	int samples;
	
	*chi2fail = 0;
	reducedcat = numcat;
	below1 = 0;
	below5 = 0;
	
	/* compute number of samples */
	samples = 0;
	for (i = 0; i < numcat; i++) {
		samples = samples + of[i];
#		if VERBOSE
			fprintf(stdout, "of[%d]=%d+ ",i,of[i]);
#		endif
	}
#	if VERBOSE
		fprintf(stdout, "\nsmp=%d   numcat=%d\n",samples, numcat);
#	endif

	
	/* compute chi square */
	chi2 = 0;
	for (i = 0; i < numcat; i++) {
		efn = ef[i]*((double) samples);
		if (efn < 1.0) below1++;
		if (efn < 5.0) below5++;
		if (efn == 0.0) {
			reducedcat--;
			fprintf(stdout, "FPE error: samples=%d, ef[%d]=%e, of[%d]=%d, efn=%e, nc=%d, rc=%d\n",
					samples, i, ef[i], i, of[i], efn, numcat, reducedcat);
			fprintf(stdout, "PLEASE REPORT THIS ERROR TO DEVELOPERS !!!\n");
			fflush(stdout);
		} else chi2 = chi2 + ((double) of[i]-efn)*((double) of[i]-efn)/efn;
	}

	/* compute significance */
	criticals = chi2prob (numcat-1, chi2);
	
	/* no expected frequency category (sum up to # samples) below 1.0 */
	if (below1 > 0) *chi2fail = 1;
	/* no more than 1/5 of the frequency categories below 5.0 */
	if (below5 > (int) floor(samples/5.0)) *chi2fail = 1;

	return criticals;
} /* chi2test */


/* chi square test
   ef      expected frequencies (sum up to 1 !!)
   of      observed frequencies (sum up to the number of samples)
   numcat  number of categories
   returns critical significance level */
double altchi2test(double *ef, int *of, int numcat, int *chi2fail)
{	
	double chi2, criticals, efn;
	int i, below1, below5;
	int samples;
	
	*chi2fail = 0;
	below1 = 0;
	below5 = 0;
	
	/* compute number of samples */
	samples = 0;
	for (i = 0; i < numcat; i++)
		samples = samples + of[i];
	
	/* compute chi square */
	chi2 = 0;
	for (i = 0; i < numcat; i++) {
		efn = ef[i]*((double) samples);
		if (efn < 1.0) below1++;
		if (efn < 5.0) below5++;
		chi2 = chi2 + ((double) of[i]-efn)*((double) of[i]-efn)/efn;
	}

	/* compute significance */
	criticals = chi2prob (numcat-1, chi2);
	
	/* no expected frequency category (sum up to # samples) below 1.0 */
	if (below1 > 0) *chi2fail = 1;
	/* no more than 1/5 of the frequency categories below 5.0 */
	if (below5 > (int) floor(samples/5.0)) *chi2fail = 1;

	return criticals;
} /* altchi2test */


#undef PI
