# Supplementary material for: Estimation of allele frequency and association mapping using next-generation sequencing data
Source: BMC Bioinformatics. 2011 Jun 11;12:231. doi: 10.1186/1471-2105-12-231 (PMC3212839; doi:10.1186/1471-2105-12-231)
Supplement: Additional file 6 — Source code of our programs: simreseq and testassoc. All the source code of our programs used for the simulation studies, estimation of parameters, and tests of association. [file 1471-2105-12-231-S6.GZ › softwareEstMAF_20110510/src/simreseq.c]

/*
  Copyright Su Yeon Kim, April 4 2011. 
  This file is distributed as part of "simseq" and "testassoc". See LICENSE.txt for
more information.

*/


/* 
  simreq:
  - for each individual, at each SNP, simulate a genotype assuming Hardy-Weinberg equilibrium 
  - using each simulated genotype, further simulate counts of four types of read bases (A C G T) using the provided sequencing error rate matrix

*/ 


#define VERSION 1.0


#include <stdio.h>
#include <stdlib.h>
#include <math.h>
#include <ctype.h>
#include <assert.h>
#include <string.h>
#include <time.h>

#include "myarray.h"
#include "rv_simulate.h"


#define PMIN 0.00001   // smallest maf
#define PMAX 0.99999   // largest maf
#define LOGUNDERFLOW -200 // consider exp(LOGUNDERFLOW) = 0.0

#define ITRMAX 300  /* iteration maximum */

#define NHAP 2  // number of haplotypes in each individual
#define NMAXCHAR 500

#define NA 2  /* num of alleles */
#define NB 4 // number of bases 

//----------------------------------------------------------------------
// simulation settings 
int NUMLOCI, I_CASES, I_CONTROLS, IP_CASES, IP_CONTROLS, NP_CASES, NP_CONTROLS;
double XI_CASES, XI_CONTROLS; 

//----------------------------------------------------------------------
// file names 
char *ERRORFILE, *OUT_DIR, *CONDITION, *OUTFILE_DINPUT, *OUTFILE_TIME, *OUTFILE_PS, *OUTFILE_GENO;
FILE *errorfile, *outfile_d, *outfile_tm, *outfileDt, *outfile_ps, *outfile_g; 

//----------------------------------------------------------------------
// temporary variables 

int *locMAP; /* map determining minor, major allele */
double **ERRORS; /* error matrix based on four bases (ACGT) */
double **locMER; /* error matrix based on major, minor, and other alleles */

int N_FREQ; /* # of possible allele frequencies  */
int **H_CASES, **H_CONTROLS;  /* haplotypes  */ 
int **N_READS_CASES, **N_READS_CONTROLS;  /* number of reads of each allele */
int **T_CASES, **T_CONTROLS; /* T_CASES; number of reads before sequencing error in each indiv */ 
int **CASES, **CONTROLS; /* CASES: number of reads after sequencing error in each indiv */
int **POOL_CASES, **POOL_CONTROLS; /* number of reads after sequencing error in each pool */


//---------------------------------------------------------------
void print_split( )
{
  printf( "------------------------------\n" ); 
}

//---------------------------------------------------------------
int sample_random_base ( )
/* sample one from ACGT */
{
  int s;
  double u;
  
  u=uniform();
  if(u < 0.25) 
    s=0;
  else if(u < 0.50)
    s=1;
  else if(u < 0.75)
    s=2;
  else 
    s=3;

/*   printf("s==%d\n",s); */

  return s;

}


//---------------------------------------------------------------
void sample_map (int *map)
/* sample without replacement from ACGT */
{
  int rand, itr;
  
  map[0]=sample_random_base ( );
  
  itr=0;
  while(itr<ITRMAX) { 
    rand = sample_random_base ( );
    if(rand != map[0])
      break;
  }
  map[1]=rand;
  
  itr=0;
  while(itr<ITRMAX) {
    rand = sample_random_base ( );
    if(rand != map[0] && rand != map[1])
      break;
  }
  map[2]=rand;
  
  itr=0;
  while(itr<ITRMAX) {
    rand = sample_random_base ( );
    if(rand != map[0] && rand != map[1] && rand != map[2] )
      break;
  }
  map[3]=rand;
  

/*   printf("sample a map: "); */
/*   print_myivector(map, NB); */

}


//---------------------------------------------------------------
void errors_to_mer (double **errors, int *map, double **mer)
/* convert NB x NB errors to allele-based errors: NA x NB  [erBb,...][erbB,...] */
{
  int j; 

  mer[0][0]=1.0;
  mer[1][0]=2.0;

  for(j=0; j<NB; j++){
    mer[0][j]=errors[ map[0] ][ map[j] ];    /* minor */
    mer[1][j]=errors[ map[1] ][ map[j] ];    /* major */
  }

/*   printf("Errors:\n"); */
/*   print_mydmatrix(errors, NB, NB); */
/*   printf("Converted errors:\n"); */
/*   print_myivector(map, NB); */
/*   print_mydmatrix(mer, NA, NB); */

}


//------------------------------------------------------------------------------------------
/* for each pool of individuals, simulate read counts for four bases (ACGT) and save to a file */
void simulate_one_locus_four (double **mer, int *map, int I, int IP, double XI, double p,
			      int **H, int **N_READS, int **DATA, int **T_DATA, int **locpool, int isCase)
{
  int i, j, s, t, k, h, rr;
  int NP=I/IP, gA, ga;
  double u; 

  int B=map[0], b=map[1], c=map[2], d=map[3];   /* mapped bases */  /* B is minor allele */
  int sum[NB], t_sum[NB], poolsum[NB], t_poolsum[NB], locussum[NB];
  /* printf("B=%d b=%d c=%d d=%d \n", B, b, c, d); */
  

  /* simulate individual genotype and read counts (DATA) */
  for(i=0; i<I; i++) {

    for(s=0; s<NB; s++) {   /* initialize counts of ACGT for each individual */
      sum[s]=0;
      t_sum[s]=0;
    }
    
    for(j=0; j<NHAP; j++) {    /* for each haplotype, simulate an allele */ 

      H[i][j] = Bernoulli(p);
      N_READS[i][j] = Poisson(XI/2);
      
      
      if(H[i][j]==1) {   /* minor (B) */
	
	for(k=0; k<(N_READS[i][j]); k++) {
	  rr=B;   /* read */
	  u = uniform();
	  if( u < mer[0][1] ) rr=b;   /* to major */
	  else if( u < mer[0][1]+mer[0][2] ) rr=c;
	  else if( u < mer[0][1]+mer[0][2]+mer[0][3] ) rr=d;
	  /* printf("true=%d  obs=%d\n", B, rr); */
	  
	  sum[rr]=sum[rr]+1;   /* count generated read */
	  t_sum[B]=t_sum[B]+1; 
	  
	}
	
      } // minor
      else if(H[i][j]==0) {    /* major (b) */ 

	for(k=0; k<(N_READS[i][j]); k++) {
	  rr=b; /* read */
	  u = uniform();
	  if( u < mer[1][0] ) rr=B;   /* to minor */
	  else if( u < mer[1][0]+mer[1][2] ) rr=c;
	  else if( u < mer[1][0]+mer[1][2]+mer[1][3] ) rr=d;
	  
	  sum[rr]=sum[rr]+1;
	  t_sum[b]=t_sum[b]+1; 
	} // for
	
      } // major 

    } // j

    /* for each individual, obtain reads count of each of ACGT (without or with sequencing error) */ 
    for(s=0; s<NB; s++) {
      DATA[i][s] = sum[s]; 
      T_DATA[i][s] = t_sum[s]; 
    }
    
  } // for each individual 
  
  /*   print_split( ); */
  /*   print_myimatrix(H, I, NHAP);   // H: indiv by NHAP */
  /*   print_split( ); */
  /*   print_myimatrix(N_READS, I, NHAP);  // N_READS: indiv by NHAP */
  /*   print_split( ); */
  /*   print_myimatrix(T_DATA, I, NB);   // T_DATA: indiv by NB */
  /*   print_split( ); */
  /*   print_myimatrix(DATA, I, NB);  // DATA: indiv by NB */
  /*   print_split( ); */
  

  
  /* summarize the number of reads by concatenating individual data into pooled data */
  for(s=0; s<NB; s++) 
    locussum[s]=0;

  for(h=0; h<NP; h++) {   /* for each pool */

    gA=0, ga=0;   /* genotypes */
    for(s=0; s<NB; s++) {
      poolsum[s]=0;   /* initialize */
      t_poolsum[s]=0;
    }
    for(k=0; k<IP; k++) { /* pool size */
      for(j=0; j<NHAP; j++) {  /* for each haplotype */
	gA += H[(IP)*h+k][j]; /* minor */ 
	ga += 1-H[(IP)*h+k][j];
      }
      for(t=0; t<NB; t++) {  /* for reads */
	poolsum[t] += DATA[(IP)*h+k][t];
	t_poolsum[t] += T_DATA[(IP)*h+k][t];
      }
    } // for k 
    
    /* save pools */
    for(s=0; s<NB; s++) {
      locpool[h][s]=poolsum[s];
    }
    locpool[h][NB]=2*IP;
    
    for(s=0; s<NB; s++) {
      locussum[s] += poolsum[s];
    }

    
    // printf("%d %d\t%d\t%d %d %d %d\n", b, B, gA, locpool[h][0], locpool[h][1], locpool[h][2], locpool[h][3]); /* major minor */


    /* save mijor allele count for each pool */
    fprintf(outfile_g, "%d ", gA);   
    
  } // for h 

  
  /* for each pool, save the simulared reads count */
  for(h=0; h<NP; h++) 
    fprintf(outfile_d, "%d %d %d %d ", locpool[h][0], locpool[h][1], locpool[h][2], locpool[h][3] ); 
  
}


//------------------------------------------------------------------------------------------
void simulate_case_control_one_locus_four (int j, double maf1, double maf2)
/* for each locus, simulate cases and controls; save nA nC nG nT */
{
  // printf( "sim: locus=%d %.5f %.5f\n", j, maf1, maf2 );  
  
  sample_map(locMAP);  /* sample a map */
  fprintf(outfile_d, "%d %d\t", locMAP[1], locMAP[0]);  /* note! Minor, major */

  errors_to_mer(ERRORS, locMAP, locMER); 
  
  /* save simulated for controls */  
  simulate_one_locus_four (locMER, locMAP, I_CONTROLS, IP_CONTROLS, XI_CONTROLS, maf2, H_CONTROLS, N_READS_CONTROLS, CONTROLS, T_CONTROLS, POOL_CONTROLS, 0 );
  
  /* save simulated for cases */
  simulate_one_locus_four (locMER, locMAP, I_CASES, IP_CASES, XI_CASES, maf1, H_CASES, N_READS_CASES, CASES, T_CASES, POOL_CASES, 1 );
  
  fprintf(outfile_d, "\n");  // save by each locus 
  fprintf(outfile_g, "\n");  // save by each locus 
  
  
}


//------------------------------------------------------------------------
void set_cdf_allele_freq(int nbin, double freq[], double cdf_freq[])
/* compute cumulative distribution of sample frequency */
/* should be called before using sample_maf_neutral */
{
  //  print_split();
  int i;
  double invfx[nbin], pb[nbin], invsum=0.0, pbsum=0.0;
  
  for(i=0; i<nbin; i++) {
    freq[i] = (double)(i+1) / (double)(nbin+1);  // **
    invfx[i] = (double)(nbin+1) / (double)(i+1);
    invsum += invfx[i];
    //    printf( "%f %f %f \n", freq[i], invfx[i], invsum );
  }

  pbsum=0.0;
  for(i=0; i<nbin; i++) {
    pb[i] = invfx[i] / invsum;
    cdf_freq[i] = pb[i]+pbsum;
    pbsum += pb[i];
    //printf( "id=%d %.5f %.5f %.5f \n", i+1, freq[i], pb[i], cdf_freq[i] );  
  } // for

  //printf( "set_cdf_allele_freq! \n" );
  //print_split();
  
}


//--------------------------------------------------------------------------
/* draw maf from sample allele frequency constructed under standard neutral coalescent model */
double sample_maf_neutral(double freq[], double cdf_freq[] )
{
  int i, id;
  double u, x=-1.0;

  /* for(i=0; i<N_FREQ; i++) {   /\* check for cdf_freq *\/ */
  /*   printf( "check id=%d freq=%.5f cdf=%.5f \n", i+1, freq[i], cdf_freq[i] ); */
  /* } */

  u = uniform();
  if( u < cdf_freq[0] ) {
    x=freq[0];
    id=1;
  }
  else {
    for(i=1; i<N_FREQ; i++) {
      if( u >= cdf_freq[i-1] && u < cdf_freq[i] ) {
	x=freq[i];
	id=i+1;
	break;
      }
    }
  } // else
  /*  printf("u=%f id=%d x=%f\n", u, id, x); */
  
  if( x > 0.5 ) 
    x = 1.0-x;   // only consider "minor" allele frequency

  return x;
}


//------------------------------------------------------------------------
double sample_mixture_fixed_neutralsnp (double pvar, double freq[], double cdf_freq[])
{
  double u, p;
  u = uniform();
  if( u< pvar) {  // if SNP
    p = sample_maf_neutral(freq, cdf_freq);
  }
  else {
    p = 0.0;
  }
  
  return p;
}


//------------------------------------------------------------------------
// compute minor allele frequency based on multiplicative disease model
void get_maf_multiplicative (double p, double rr, double kp, double par[])
{
  int i;
  double q, grr[3], gfreq[3], psum, condg_freq_D[3], condg_freq_nD[3]; 

  q = 1-p; 
  grr[0]=rr*rr, grr[1]=rr, grr[2]=1.0;
  gfreq[0]=p*p, gfreq[1]=2*p*q, gfreq[2]=q*q; 

  psum=0; 
  for(i=0; i<3; i++) psum += grr[i]*gfreq[i];

  for(i=0; i<3; i++) { condg_freq_D[i] = (grr[i]*gfreq[i])/psum; }
  for(i=0; i<3; i++) { condg_freq_nD[i] = gfreq[i]*(1.0 - grr[i]*kp/psum)/(1.0-kp); }
  
  par[0]=condg_freq_D[0] + condg_freq_D[1]/2.0;
  par[1]=condg_freq_nD[0] + condg_freq_nD[1]/2.0;

}


//------------------------------------------------------------------------
// read to end of line
void readtoendofline(FILE *file)
{
  char C;
  do {
    C=fgetc(file);
    /* printf("C1: '%i'\n",C);  */
    if (C==EOF) {
      printf("Error (1) reading file!\n");
      exit(-1);
    }
    else if (C==13)
      {
	printf("This program does not support carriage return at end of line\n");
	printf("Please use Unix standard newline LF (linefeed) at end of line\n");
	exit(-1);
      }
  } while (C!='\n');
}


//------------------------------------------------------------------------
/* read error matrix */
void readerrors( )
{
  int i, j;
  if(NULL==(errorfile=fopen(ERRORFILE, "r"))) {
    printf("Cannot open %s !", ERRORFILE);
    exit(-1);
  }

  ERRORS=mydmatrix(NB, NB);
  for(i=0; i<NB; i++) { 
    for(j=0; j<NB; j++) {
      fscanf(errorfile, "%lf", &ERRORS[i][j] );
    }
    //    printf("ERRORS[i][j]=%f ", ERRORS[i][j] );
    if(i!=0) readtoendofline(errorfile);
  }

  printf("Given error matrix:\n"); 
  print_mydmatrix(ERRORS, NB, NB);
  printf("\n");
  
  fclose(errorfile);
}


//------------------------------------------------------------------------
void assign_memory()
{
  H_CASES=myimatrix(I_CASES, NHAP);   /* haplotype */
  H_CONTROLS=myimatrix(I_CONTROLS, NHAP);

  N_READS_CASES=myimatrix(I_CASES, NHAP);  /* number of reads for each haplotype */
  N_READS_CONTROLS=myimatrix(I_CONTROLS, NHAP); 

  T_CASES=myimatrix(I_CASES, NB);  /* for each allele, nA, nC, nG, nT without errors */
  T_CONTROLS=myimatrix(I_CONTROLS, NB); 

  CASES=myimatrix(I_CASES, NB);  /* for each allele, nA, nC, nG, nT with errors */
  CONTROLS=myimatrix(I_CONTROLS, NB);

  POOL_CASES=myimatrix(NP_CASES, NB+1);   /* for each pool, nA, nC, nG, nT, S=2*IP  */
  POOL_CONTROLS=myimatrix(NP_CONTROLS, NB+1);

} // assign_memory 


void free_memory()
{
  free_myimatrix(H_CASES, I_CASES, NHAP);
  free_myimatrix(H_CONTROLS, I_CONTROLS, NHAP);

  free_myimatrix(N_READS_CASES, I_CASES, NHAP);
  free_myimatrix(N_READS_CONTROLS, I_CONTROLS, NHAP);

  free_myimatrix(T_CASES, I_CASES, NB);
  free_myimatrix(T_CONTROLS, I_CONTROLS, NB);

  free_myimatrix(CASES, I_CASES, NB);
  free_myimatrix(CONTROLS, I_CONTROLS, NB);

  free_myimatrix(POOL_CASES, NP_CASES, NB+1);
  free_myimatrix(POOL_CONTROLS, NP_CONTROLS, NB+1);

} // free_memory


//------------------------------------------------------------------------
// files 
void concatenate_one(char *buffer, char *str1, char *str2)
{ sprintf( buffer, "%s%s", str1, str2 ); }

void concatenate_two(char *buffer, char *str1, char *str2, char *str3)
{ sprintf( buffer, "%s%s%s", str1, str2, str3 ); }


void set_filenames(char* dir, char *condition)
{ 

  /* set filenames */
  OUTFILE_DINPUT = (char*) malloc (NMAXCHAR*(sizeof (char)));
  concatenate_two( OUTFILE_DINPUT, dir, "data", condition );
  if (NULL==(outfile_d=fopen(OUTFILE_DINPUT,"w"))){
    puts ("Cannot open outfile_d!");
  }

  /* OUTFILE_TIME = (char*) malloc (NMAXCHAR*(sizeof (char))); */
  /* concatenate_two( OUTFILE_TIME, dir, "stime", condition ); */
  /* if (NULL==(outfile_tm=fopen(OUTFILE_TIME,"w"))){ */
  /*   puts ("Cannot open outfile_tm!"); */
  /*   exit(-1); */
  /* } */

  OUTFILE_PS = (char*) malloc (NMAXCHAR*(sizeof (char)));
  concatenate_two( OUTFILE_PS, dir, "maf", condition );
  if (NULL==(outfile_ps=fopen(OUTFILE_PS,"w"))){   // true allele frequency
    puts ("Cannot open psfile !");
  }
  
  OUTFILE_GENO = (char*) malloc (NMAXCHAR*(sizeof (char)));
  concatenate_two( OUTFILE_GENO, dir, "geno", condition );
  if (NULL==(outfile_g=fopen(OUTFILE_GENO,"w"))){
    puts ("Cannot open outfile_d!");
  }

}


void free_filenames()
{
  free(OUTFILE_DINPUT);
  //free(OUTFILE_TIME);
  free(OUTFILE_PS);
  free(OUTFILE_GENO);

}


void close_files ( )
{
  /* close files */
  fclose(outfile_d);
  printf( "write to %s \n", OUTFILE_DINPUT ); 

  //fclose(outfile_tm);
  //printf( "write to %s \n", OUTFILE_TIME);
  
  fclose(outfile_ps);
  printf( "write to %s \n", OUTFILE_PS);

  fclose(outfile_g);
  printf( "write to %s \n", OUTFILE_GENO);

 
}


//------------------------------------------------------------------------
//------------------------------------------------------------------------
void info( )
{

  printf("\t-> ---------------------------------------------------\n"); 
  printf("\t-> (required infile) -efile: error rate matrix\n");
  printf("\t-> (required variable) -nloc: number of sites\n");
  printf("\t-> (required variable) -ncases: number of cases\n");
  printf("\t-> (required variable) -ncontrols: number of controls\n");
  printf("\t----> note: for simulation under a standard neutral coalescent model, only ncases+ncontrols matters\n");
  printf("\t-> (required variable) -dpcases: indivivdual sequencing depth for cases\n");
  printf("\t-> (required variable) -dpcontrols: indivivdual sequencing depth for controls\n");
  printf("\t-> (required settings) -outdir: output directory\n");
  printf("\t-> (required settings) -outputname: common name used for output files\n");
  printf("\t-> (required variable) -iscasecontrol: indicator if sites are simulated for association studies\n");
  printf("\t----> note: if 'iscasecontrol' is 0, then sites are simulated under a neutral coalescent model \n");
  printf("\t---->       if 'iscasecontrol' is 1, then sites are simulated for association studies in which cases and controls may have different MAFs\n");
  printf("\t---->           in this case, minor allele frequency, relative risk, and prevalence should be given\n");  
  printf("\t-> (optional variable) -maf0: minor allele frequency for disease SNP\n");
  printf("\t-> (optional variable) -rr: relative risk for disease SNP\n");
  printf("\t-> (optional variable) -prevalence: prevalence of the disease of interest\n");

  printf("\n\t-> (example: simulating under the standard neutral coalescent model)\n");
  printf("\t----> simreseq -efile errorfile -nloc 20 -ncases 5 -ncontrols 5 -dpcases 16 -dpcontrols 32 -outdir ./ -outputname Neutral -iscasecontrol 0\n");

  printf("\n\t-> (example: simulating under the null hypothesis)\n");
  printf("\t----> simreseq -efile errorfile -nloc 20 -ncases 5 -ncontrols 5 -dpcases 16 -dpcontrols 32 -outdir ./ -outputname Null -iscasecontrol 1 -maf0 0.2 -rr 1.0 -prevalence 0.1\n");

  printf("\n\t-> (example: simulating under an alternative hypothesis)\n");
  printf("\t----> simreseq -efile errorfile -nloc 20 -ncases 5 -ncontrols 5 -dpcases 16 -dpcontrols 32 -outdir ./ -outputname Alt -iscasecontrol 1 -maf0 0.2 -rr 2.0 -prevalence 0.1\n");
  printf("\t-> ---------------------------------------------------\n\n"); 

}


//------------------------------------------------------------------------
int main(int argc, char **argv)
{

  // print arguments 
  printf("\n\t------> Simulate SNPs in re-sequencing data: version %.2f\n", VERSION);
  printf("\t-> Command:\t");
  for(int i=0; i<argc; i++)
    printf("%s ", argv[i]);
  printf("\n\n");
  
  // if no inputs 
  if(argc==1){
    info();
    return 0;
  }

  srand( (unsigned) time(NULL) );
  SetSeed( rand() );  /* seed for uniform() */

  // fix pool size as 1 
  IP_CASES=1;
  IP_CONTROLS=1;
  
  // input variables 
  ERRORFILE="errorfile";

  NUMLOCI=10; 
  I_CASES=I_CONTROLS=5;
  XI_CASES=XI_CONTROLS=16.0;

  OUT_DIR = "./";
  CONDITION = "Simulated";

  double pSNP=1.0;  /* proportion of SNPs among simiulated sites */

  int isAlt = 0; /* indicate casecontrol study  */
  double MAF0 = 0.1; 
  double RR = 2.0;
  double PREVALENCE = 0.1;
  
  /* read input variables  */
  int argPos = 1;
  while(argPos<argc) {
    if(strcmp(argv[argPos], "-efile")==0)
      ERRORFILE = argv[argPos+1];
    else if(strcmp(argv[argPos], "-nloc")==0)
      NUMLOCI = atoi(argv[argPos+1]); 
    else if(strcmp(argv[argPos], "-ncases")==0)
      I_CASES = atoi(argv[argPos+1]); 
    else if(strcmp(argv[argPos], "-ncontrols")==0)
      I_CONTROLS = atoi(argv[argPos+1]); 
    else if(strcmp(argv[argPos], "-dpcases")==0)
      XI_CASES = atof(argv[argPos+1]); 
    else if(strcmp(argv[argPos], "-dpcontrols")==0)
      XI_CONTROLS = atof(argv[argPos+1]); 
    else if(strcmp(argv[argPos], "-outdir")==0)
      OUT_DIR = argv[argPos+1];
    else if(strcmp(argv[argPos], "-outputname")==0)
      CONDITION = argv[argPos+1];    
    else if(strcmp(argv[argPos], "-iscasecontrol")==0)
      isAlt = atoi(argv[argPos+1]);
    else if(strcmp(argv[argPos], "-maf0")==0)
      MAF0 = atof(argv[argPos+1]);     
    else if(strcmp(argv[argPos], "-rr")==0)
      RR = atof(argv[argPos+1]);     
    else if(strcmp(argv[argPos], "-prevalence")==0)
      PREVALENCE = atof(argv[argPos+1]);         
    else {
      printf("\tUnknown arguments: %s !! \n\n", argv[argPos]);
      info();
      return 0; 
    }
    argPos+=2;
  }


  /* start time */
  time_t time_start, time_end; 
  time(&time_start);
  
  /* set number of pools (individuals if pool size is 1) to be simulated  */
  NP_CASES=I_CASES/IP_CASES, NP_CONTROLS=I_CONTROLS/IP_CONTROLS;
  
  
  /* set filenames */
  set_filenames (OUT_DIR, CONDITION);  
  
  assign_memory();  /* set memory for genotypes, read counts */
  readerrors();  /* initialize errors */
  
  locMAP=myivector(NB);   /* map: B(minor),b (Major),c (o1),d (o2) */
  locMER=mydmatrix(NA,NB); 


  /* main */ 
  if(isAlt==0) {  // for population genetic study 

    /* obtain sample frequency */ 
    N_FREQ = 10000;  /* human population size */  
    double freq[N_FREQ], cdf_freq[N_FREQ]; /* cdf of allele frequency */
    set_cdf_allele_freq (N_FREQ, freq, cdf_freq);
    
    /* simulate data */ 
    double pp;
    for(int i=0; i<NUMLOCI; i++) {
      pp = sample_mixture_fixed_neutralsnp (pSNP, freq, cdf_freq);  /* pp < 0.5 */ 
      if( pp > 0.5 ) {   /* check for the orientation */
	printf("Error! \n");  
	exit(-1); 
      }
    
      fprintf(outfile_ps, "%.10f\n", pp);
      simulate_case_control_one_locus_four (i, pp, pp);
    }
    
  } 
  else if(isAlt==1) {  // for case control study 

    double mafs[2];
    get_maf_multiplicative ( MAF0, RR, PREVALENCE, mafs );
    for(int i=0; i<NUMLOCI; i++) { 
      fprintf(outfile_ps, "%.5f %.5f %.5f\n", MAF0, mafs[0], mafs[1]);
      simulate_case_control_one_locus_four (i, mafs[0], mafs[1]);
    }
  }
  
  
  /* running time */
  time(&time_end);
  printf("Runtime : %.3lf sec's\n", difftime(time_end, time_start) );
  //fprintf(outfile_tm, "%.3lf\n", difftime(time_end, time_start) );
  
  
  /* free memory */
  close_files ( ); /* close files */
  free_memory ( ); 
  free_mydmatrix(ERRORS, NB, NB);
  free_myivector(locMAP, NB);
  free_mydmatrix(locMER, NA,NB);

  
  return 0; 
}
