# Supplementary material for: Estimation of allele frequency and association mapping using next-generation sequencing data
Source: BMC Bioinformatics. 2011 Jun 11;12:231. doi: 10.1186/1471-2105-12-231 (PMC3212839; doi:10.1186/1471-2105-12-231)
Supplement: Additional file 6 — Source code of our programs: simreseq and testassoc. All the source code of our programs used for the simulation studies, estimation of parameters, and tests of association. [file 1471-2105-12-231-S6.GZ › softwareEstMAF_20110510/src/testassoc.c]

/*
  Copyright Su Yeon Kim, April 4 2011. 
  This file is distributed as part of "simseq" and "testassoc". See LICENSE.txt for
more information.

*/

/* 
  testassoc:
  - estimate allele-specific error rates (optional)
  - call genotypes using genotype likelihoods with filter of 0, 1, 2
  - estimate MAFs using called genotypes and maximum likelihood methods
  - test for association: G-statistic (using called genotypes) and LRT (using ML methods)
  - version 3.5: implement Armitage trend test 

*/ 


#define VERSION 3.5

#include "estmafseq.h"


//-------------------------------------------------------------------------
void info( )
{
  //  printf("\n\t-----> if data is very large, check MAXNPATS and LOGMAX in estmafseq.h\n");
  //  printf("\n\t----->   check PMIN PMAX for maf range, check EMIN EMAX for error rate range\n");
  printf("\t-> (required infiles) -efile: error rate matrix\n");
  printf("\t-> (required infiles) -dfile: data file\n");
  printf("\t-> (required variables) -ncases: number of cases\n");
  printf("\t-> (required variables) -ncontrols: number of controls\n");
  printf("\t-> (required variables) -nloc: number of sites\n");
  printf("\t-> (required settings) -outdir: output directory\n");
  printf("\t-> (required settings) -outputname: common name used for output files\n");
  printf("\t-> (optional variables) -readformat: format of the read-base counts data\n");
  printf("\t-----> readformat 0: data matrix contains two columns indicating major and minor alleles\n");
  printf("\t-----> readformat 1: data matrix contains only counts of four bases (A C G T)\n");
  printf("\n");
  printf("\t-> (example testing snps generated under the null): \n");
  printf("\t-----> testassoc -efile errorfile -dfile dataNull -ncases 5 -ncontrols 5 -nloc 20 -outdir ./ -outputname outNull -readformat 0\n");

  printf("\t-> (example testing snps generated under an alternative): \n");
  printf("\t-----> testassoc -efile errorfile -dfile dataAlt -ncases 5 -ncontrols 5 -nloc 20 -outdir ./ -outputname outAlt -readformat 0\n");
  printf("\t-> ---------------------------------------------------\n\n"); 
  
}


//------------------------------------------------------------------------
int main(int argc, char** argv)
{ 

  // print arguments 
  printf("\n\t------> Testing for association: version %.3f\n", VERSION);
  printf("\t-> Command:\t");
  for(int i=0; i<argc; i++)
    printf("%s ", argv[i]);
  printf("\n\n");
  
  // if no inputs 
  if(argc==1){
    info();
    return 0;
  }
  
  // user supplied parameters 
  size_t ncases=10; 
  size_t ncontrols=10;
  size_t nloc=20;

  const char* efile = "errorfile";
  const char* dfile = "dataSim2";  
  char* outdir = "./";
  char* condition = "Sim2";
  
  int readformat = 0;
  int isest_gerrors = 0;
  
  int argPos = 1;
  while(argPos <argc) { 
    if(strcmp(argv[argPos], "-efile")==0)
      efile = argv[argPos+1];
    else if(strcmp(argv[argPos], "-dfile")==0)
      dfile = argv[argPos+1];
    else if(strcmp(argv[argPos], "-ncases")==0)
      ncases = atol(argv[argPos+1]); 
    else if(strcmp(argv[argPos], "-ncontrols")==0)
      ncontrols = atol(argv[argPos+1]); 
    else if(strcmp(argv[argPos], "-nloc")==0)
      nloc = atol(argv[argPos+1]); 
    else if(strcmp(argv[argPos], "-outdir")==0)
      outdir = argv[argPos+1];
    else if(strcmp(argv[argPos], "-outputname")==0)
      condition = argv[argPos+1];
    else if(strcmp(argv[argPos], "-readformat")==0)
      readformat = atoi(argv[argPos+1]); 
    else {
      printf("\tUnknown arguments: %s\n", argv[argPos]);
      info();
      return 0; 
    }
    argPos+=2;
  }

  
  /* starting time */
  time_t time_start, time_end;
  time(&time_start);
  

  // total number of individuals
  size_t nInds=ncases+ncontrols;

  
  // read error matrix 
  double** errors = mydmatrix(NB, NB); 
  read_errors(efile, errors);


  // read phenotypes or define phenotypes by defult: 0 for ncontrols and 1 for ncases
  uint* phenos = myuintvector(ncases+ncontrols); 
  read_phenotypes (1, ncases, ncontrols, phenos);
  
  
  // read data: [chrom pos] major minor [phat] (nA nC nG nT)*nInds
  usint** data = myusintmatrix (nloc, nInds*NB); // nA nC nG nT
  uint** inmaps = myuintmatrix(nloc, NA);  // input maps: minor major alleles 
  read_datafile(readformat, dfile, nloc, nInds, data, inmaps);  // note optional columns specified by [ ]  
  
  
  // decide major and minor alleles based on the most two common alleles 
  uint** obsmaps = myuintmatrix(nloc, NA); 
  determine_minor_major (nloc, nInds, data, obsmaps);

  
  // total count for each base for each site
  uint** list_counts = myuintmatrix(nloc, NB); 
  compute_total_counts (nloc, nInds, data, list_counts);

  
  // save minor allele 
  FILE* oFileM= open_to_write (outdir, condition, "_obsmaps", "minor alleles"); 
  for(size_t j=0; j<nloc; j++){
    uint* bases = list_counts[j];
    if(j<min(5,nloc)) { 
      printf("locus=%lu:\tmajor=%u\tminor=%u\t\t", j, obsmaps[j][1], obsmaps[j][0]);
      printf("%u\t%u\t%u\t%u\n", bases[0], bases[1], bases[2], bases[3]);
    }
    fprintf(oFileM, "locus=%lu:\tmajor=%u\tminor=%u\t\t", j, obsmaps[j][1], obsmaps[j][0]);
    fprintf(oFileM, "%u\t%u\t%u\t%u\n", bases[0], bases[1], bases[2], bases[3]);
  }
  printf("\n");
  fclose(oFileM);
  

  
  // set global variables 
  logfact( );  /* compute log factorial */ 
  construct_listmappings ( );  /* possible mijor and major combinations */ 
  
  // for each site, determine all possible minor alleles by fixing major allele 
  uint** smmat=myuintmatrix( nloc, NC ); 
  determine_three_possible_minor_alleles (nloc, obsmaps, smmat);
  
  
  // save all possible configurations of read count pattern (nm nM no1 no2) 
  // save pattern id for each possible allele in unkwn_pids: nloc by (3xnInds)
  usint **pats=myusintmatrix( MAXNPATS, NB );  
  uint** unkwn_pids=myuintmatrix( nloc, NC*nInds );   
  FILE* oFilePAT= open_to_write (outdir, condition, "_pats", "patterns"); 
  uint npats = config_patterns_unknown_minor (nloc, nInds, data, smmat, unkwn_pids, pats, oFilePAT); 
  fclose(oFilePAT);
  printf("\t-> done: pattern checking\n\n");
  

  // estimate global error rates 
  if( isest_gerrors == 1 ) {
    time_t time1;
    time(&time1);
    FILE* oFileE= open_to_write (outdir, condition, "_gerrors", "global errors:"); 
    int dim_errors = 12;
    estimate_errors_unknown_minor (nloc, nInds, dim_errors, phenos, smmat, npats, pats, unkwn_pids, errors, oFileE);
    fclose(oFileE);
    printf("\t-> done: global errors\n");
    
    printf("estimated errors:\n");
    for(uint i=0; i<NB; i++) {
      for(uint j=0; j<NB; j++) {
	printf("%f ", errors[i][j]);
      }
      printf("\n");
    }
    time_t time2;
    time(&time2);
    printf("time for estimate errors:\t%.3lf sec's\n\n", difftime(time2, time1) );
  }
  

  
  // using given error rates, for each genotype, compute multinomial probability to observe each pattern
  double ***multiprob = double3Darray( npats, NCONFIG, NA+1 );
  compute_errors_to_multiprob (npats, pats, errors, multiprob);
  

  
  //----------------------------------------------------------------
  // association test 
  
  char* specific = (char*) malloc (NMAXCHAR*(sizeof(char))); 
  double cutoff = 0.0;  
  int** flgenolist = myimatrix( npats, NCONFIG ); 
  FILE *genoFile=NULL, *tableFile=NULL;
  
  // call genotypes based on likelihoods - use filter such as log(l_max/l_g) > 0, 1, or 2
  for(uint i=0; i<3; i++) { 
    cutoff = (double)(i); 
    call_filterlike_genotypes_from_multiprob (npats, multiprob, cutoff, flgenolist, LOG10_UNDERFLOW);
  
    sprintf(specific, "_geno_fl%.1f", cutoff);
    genoFile = open_to_write (outdir, condition, specific, "filtered like genotype "); 

    sprintf(specific, "_tabgeno_fl%.1f", cutoff);
    tableFile = open_to_write (outdir, condition, specific, "tables of filterlike genotype "); 

    count_genotypes_each_cases_controls (nloc, nInds, phenos, obsmaps, smmat, unkwn_pids, flgenolist, genoFile, tableFile);
    printf("\t-> done: Filtered like genotype -- cutoff %.1f \n\n", cutoff);

  }

  // free memory used for calling genotypes 
  fclose(genoFile);
  fclose(tableFile);
  free_myimatrix(flgenolist, npats, NCONFIG);  /* genotype based on filtered likelihood */ 
  free(specific);
  
  
  
  //------------------------------------------------------------
  // likelihood methods 

  // vector of mafs
  double* initps = mydvector (nloc); 
  

  // compute maximum likelihood maf assuming an observed minor allele (obsmaps)
  FILE *lrtOFile = open_to_write (outdir, condition, "_lrt_obs", "likelihood ratio test--known minor"); 
  
  for(size_t j=0; j<nloc; j++)  // initialize ps 
    initps[j] = 0.01; 
  likelihood_ratio_test_fixed_minor (nloc, nInds, phenos, obsmaps, smmat, unkwn_pids, multiprob, initps, lrtOFile);
  
  fclose(lrtOFile);
  printf("\t-> done: LR test with observed minor\n\n");
  
  
  // assuming unknown minor allele
  FILE *lrtUFile = open_to_write (outdir, condition, "_lrt_unkwn", "likelihood ratio test--unknown minor"); 
  
  for(size_t j=0; j<nloc; j++)  // initialize ps 
    initps[j] = 0.01; 
  likelihood_ratio_test_unknown_minor (nloc, nInds, phenos, smmat, unkwn_pids, multiprob, initps, lrtUFile);
  
  fclose(lrtUFile);
  printf("\t-> done: LR test with unknown minor\n\n");
  
  // free memory used for likelihood methods 
  free_mydvector(initps, nloc); 
  
  
  
  //------------------------------------------------------------
  // run time
  time(&time_end);
  printf("Runtime : %.3lf sec's\n\n", difftime(time_end, time_start) );
  
  
  // free memory

  free_mydmatrix(errors, NB, NB);  
  free_myuintvector(phenos, ncases+ncontrols); /* phenotype */ 
  free_myusintmatrix(data, nloc, nInds*NB);   /* read_datafile */
  free_myuintmatrix(inmaps, nloc, NA);  /* given major, minor allele */
  free_myuintmatrix(obsmaps, nloc, NA);  /* determined major, minor allele data */
  free_myuintmatrix(list_counts, nloc, NB); /* base counts */

  free_myuintmatrix(smmat, nloc, NC );   /* determined single maps */ 
  free_myusintmatrix(pats, MAXNPATS, NB);   /* count configuration */
  free_myuintmatrix(unkwn_pids, nloc, NC*nInds);  /* pattern ID for each possible minor allele */
  free_double3Darray(multiprob, npats, NCONFIG, NA+1);  /* multinomial probability */
  
  
  free( POSITIONS );
  free( FREQS );
  for(size_t i=0; i<nloc; i++)
    free( CHROMS[i] );
  free( CHROMS );

  printf("done: free all memory \n\n");

  return 0;
  
}
