# Supplementary material for: Estimation of allele frequency and association mapping using next-generation sequencing data
Source: BMC Bioinformatics. 2011 Jun 11;12:231. doi: 10.1186/1471-2105-12-231 (PMC3212839; doi:10.1186/1471-2105-12-231)
Supplement: Additional file 6 — Source code of our programs: simreseq and testassoc. All the source code of our programs used for the simulation studies, estimation of parameters, and tests of association. [file 1471-2105-12-231-S6.GZ › softwareEstMAF_20110510/examples/dataAlt]

3 2	0 0 0 39 0 0 9 19 0 0 18 16 0 0 0 33 0 0 17 14 0 0 8 12 0 1 0 11 0 0 8 6 0 0 6 7 0 0 0 22
1 0	0 41 0 0 18 15 0 0 14 18 0 0 0 30 0 0 0 30 0 0 0 14 0 0 0 20 0 0 0 17 0 0 0 13 0 0 0 12 0 0
3 1	0 0 0 34 1 1 0 26 0 1 0 30 0 0 0 38 0 0 1 42 0 0 0 18 0 5 0 12 1 14 0 2 0 0 0 17 0 0 1 15
1 2	0 26 2 0 0 0 31 0 0 34 0 0 1 30 1 0 0 27 0 0 0 6 8 0 0 17 0 0 0 9 0 0 1 11 7 0 0 6 5 0
1 3	0 44 0 0 0 17 0 9 0 35 1 0 0 34 1 0 0 16 0 19 0 9 0 19 0 11 0 10 0 12 0 3 0 10 0 6 0 8 0 9
3 0	0 0 0 25 0 0 0 39 0 0 0 31 16 1 0 11 0 0 1 28 8 1 0 7 5 0 0 11 0 0 0 12 0 0 1 15 5 1 0 12
3 2	0 0 11 9 0 0 14 10 0 0 0 32 0 0 15 15 0 0 12 16 0 0 4 10 0 0 16 0 0 0 0 11 0 0 1 19 0 0 11 4
1 2	1 18 14 0 0 23 20 0 0 0 39 0 0 16 15 0 0 31 1 0 0 19 0 0 0 17 0 1 0 14 0 0 0 9 2 0 0 4 6 0
2 0	12 0 24 0 9 0 17 0 9 0 18 0 0 0 26 0 19 0 23 0 0 0 9 0 0 0 19 0 16 0 0 0 9 0 5 0 0 0 12 0
3 0	17 0 1 13 14 0 0 20 0 0 0 28 0 0 0 37 0 0 0 35 9 0 1 6 11 0 0 7 10 0 0 8 0 0 0 11 7 0 1 8
0 2	10 0 12 0 29 0 0 0 18 0 15 0 34 0 0 0 26 1 0 0 15 0 0 0 17 0 0 0 9 0 12 0 0 0 11 0 12 0 14 0
2 1	0 0 31 1 0 13 18 0 0 1 30 0 0 15 15 0 0 0 38 0 0 9 5 0 0 0 19 0 0 12 8 0 0 0 17 0 0 6 8 0
3 1	0 0 0 31 1 40 0 0 0 0 0 30 0 0 0 31 0 15 0 15 0 8 0 7 0 7 0 9 0 0 1 15 0 1 0 17 0 9 0 10
0 2	28 1 0 0 38 1 0 0 15 0 18 0 32 0 0 0 18 0 15 0 18 0 0 0 6 0 6 0 12 0 11 0 5 0 6 0 6 0 5 1
0 3	17 0 0 13 34 0 0 0 29 0 0 0 15 0 0 19 45 0 0 0 0 0 1 24 18 0 1 0 18 0 0 0 9 0 0 11 14 0 0 0
1 2	0 34 1 0 0 14 12 0 0 0 28 0 0 35 0 0 0 9 16 0 0 0 9 0 0 7 3 0 0 18 0 0 0 17 0 0 0 0 13 0
0 1	14 20 0 0 25 0 0 0 23 0 1 0 33 1 0 0 18 14 0 0 0 23 0 0 7 10 0 0 0 13 0 0 16 0 0 0 9 5 0 1
2 1	0 0 32 0 0 0 32 0 0 14 16 0 0 0 33 0 0 0 27 0 0 18 0 0 0 0 14 0 0 5 7 0 0 9 4 0 0 0 26 0
0 1	16 17 0 0 13 16 0 0 17 15 0 1 33 0 0 1 42 0 0 1 17 0 0 1 0 22 0 0 7 8 0 0 12 0 1 0 11 7 0 0
0 3	28 0 0 0 28 0 0 0 37 0 0 0 17 0 1 18 36 0 0 0 21 0 0 0 16 0 0 0 10 0 0 9 8 0 0 7 7 0 0 9
