# Supplementary material for: Estimation of allele frequency and association mapping using next-generation sequencing data
Source: BMC Bioinformatics. 2011 Jun 11;12:231. doi: 10.1186/1471-2105-12-231 (PMC3212839; doi:10.1186/1471-2105-12-231)
Supplement: Additional file 6 — Source code of our programs: simreseq and testassoc. All the source code of our programs used for the simulation studies, estimation of parameters, and tests of association. [file 1471-2105-12-231-S6.GZ › softwareEstMAF_20110510/examples/dataNeutral]

3 2	0 0 0 25 0 1 0 27 0 0 0 29 0 0 0 30 0 0 0 30 0 0 0 15 0 0 0 13 0 0 0 16 0 0 0 17 0 0 1 23
2 3	0 0 36 1 0 0 39 0 0 0 32 0 0 0 32 1 1 0 32 2 0 0 16 0 0 0 14 0 0 0 23 0 0 0 19 0 0 0 18 0
1 0	0 29 0 0 0 40 1 0 0 19 0 0 0 37 0 0 0 36 0 0 0 10 0 0 1 24 0 0 1 14 0 0 0 18 0 0 0 12 0 1
0 2	48 0 0 0 25 0 0 0 21 0 0 0 32 1 0 0 38 0 1 0 14 2 0 0 20 0 0 0 22 0 0 0 10 0 0 0 17 0 0 0
3 0	0 0 0 33 15 0 0 24 14 1 0 22 15 0 0 16 15 0 0 14 0 0 0 18 0 0 0 26 0 0 0 16 0 0 0 14 6 0 1 2
1 2	0 28 0 0 0 25 1 0 0 29 0 0 0 32 0 0 1 42 0 0 0 20 0 0 0 21 0 0 0 17 0 0 0 12 0 0 0 9 0 0
3 0	0 0 0 30 0 0 0 31 0 0 0 30 0 0 1 28 0 0 0 31 0 0 0 10 0 0 0 18 0 0 0 18 0 0 0 14 0 0 1 19
1 2	0 33 0 0 0 29 0 0 0 25 0 0 0 24 0 0 0 27 0 0 0 11 0 0 0 13 0 0 0 12 0 0 0 19 0 0 0 15 0 0
0 1	34 1 0 0 37 1 0 0 28 0 0 0 32 0 0 0 30 0 0 0 13 0 0 0 20 0 0 0 17 1 0 0 16 0 0 0 27 0 0 0
1 0	17 21 0 0 12 15 0 0 15 14 0 0 0 34 0 0 15 11 0 0 0 15 0 0 11 6 0 0 8 9 0 0 10 7 0 0 14 3 0 0
2 3	0 0 32 0 1 0 35 0 0 1 26 0 0 0 28 0 0 0 32 1 0 0 10 0 0 0 22 1 0 0 17 0 0 0 14 0 0 0 16 1
2 0	16 0 18 0 0 0 38 0 0 0 32 0 0 0 40 0 0 0 31 0 1 1 19 0 11 0 9 0 0 0 19 0 0 0 18 0 0 0 15 0
1 0	0 18 0 0 0 40 0 0 0 35 1 0 0 30 0 0 0 17 1 0 0 21 0 0 0 19 0 0 0 12 0 0 0 14 0 0 0 10 0 0
0 3	28 0 0 0 31 0 0 0 47 1 0 0 24 0 0 0 28 0 0 0 15 0 0 0 15 0 0 0 12 1 0 0 18 0 0 0 15 0 0 0
3 1	0 0 0 31 0 1 0 37 0 0 0 36 0 0 0 43 0 0 0 28 0 0 0 19 0 0 0 15 0 0 0 13 0 0 0 16 0 0 0 17
0 3	31 0 0 0 24 0 0 0 27 0 0 0 28 0 0 0 30 0 0 1 18 0 0 0 13 1 0 0 19 0 0 0 12 0 0 0 18 0 0 0
3 0	0 1 0 23 0 0 0 26 0 0 0 37 0 0 1 32 0 0 0 36 0 0 0 14 0 0 0 17 0 0 0 11 0 0 0 19 0 0 0 16
1 0	2 32 0 0 0 21 0 0 0 30 0 0 1 19 0 0 0 32 0 1 0 12 0 0 0 11 0 0 0 14 0 0 0 18 0 0 1 18 0 1
1 3	0 20 0 0 0 11 1 12 0 29 0 0 0 15 0 22 1 34 0 0 0 7 0 6 1 21 0 0 0 14 0 0 0 12 0 0 0 22 0 1
2 0	0 0 32 0 0 0 21 0 0 0 26 0 12 0 13 0 0 0 33 0 6 0 4 0 14 0 10 0 10 0 7 0 0 0 15 0 8 0 6 0
