# Supplementary material for: Estimation of allele frequency and association mapping using next-generation sequencing data
Source: BMC Bioinformatics. 2011 Jun 11;12:231. doi: 10.1186/1471-2105-12-231 (PMC3212839; doi:10.1186/1471-2105-12-231)
Supplement: Additional file 6 — Source code of our programs: simreseq and testassoc. All the source code of our programs used for the simulation studies, estimation of parameters, and tests of association. [file 1471-2105-12-231-S6.GZ › softwareEstMAF_20110510/examples/dataNull]

1 2	0 15 16 0 0 39 0 0 0 8 17 0 0 12 16 0 0 18 14 0 0 8 8 0 0 9 7 0 0 20 0 0 0 15 1 0 0 12 0 0
1 3	0 23 0 0 1 16 0 16 0 19 0 18 2 0 0 49 0 16 0 19 0 12 0 0 0 12 0 0 0 24 0 0 0 11 0 5 0 8 0 0
2 1	0 0 41 0 0 0 27 0 0 0 34 0 0 0 36 0 0 1 27 0 1 6 13 0 0 9 8 0 0 0 20 0 0 0 15 0 0 0 16 0
2 1	0 16 19 1 0 20 16 1 0 1 37 1 0 0 32 0 0 0 31 0 0 0 12 0 0 0 21 0 0 11 12 0 0 0 19 0 0 0 21 0
0 3	15 0 0 17 35 0 0 2 8 0 0 20 31 0 0 0 29 0 0 0 16 1 0 0 20 0 0 0 6 0 0 7 14 0 0 0 7 0 0 7
3 1	0 0 0 27 0 0 0 36 0 0 0 30 0 27 1 0 0 0 0 31 0 8 1 6 0 0 0 21 0 0 0 20 0 8 0 2 0 7 0 10
0 1	37 0 0 0 32 0 1 0 25 0 0 0 25 0 0 0 30 0 0 0 17 0 0 0 19 0 0 0 15 0 0 0 4 3 0 0 4 9 0 0
1 0	16 18 0 0 13 22 0 0 16 17 0 0 0 31 0 0 2 31 0 0 10 7 0 0 8 5 0 0 13 11 0 0 0 11 0 1 0 18 0 0
2 1	0 12 10 0 0 9 19 0 0 0 38 1 0 0 35 0 0 0 27 0 0 0 13 0 0 1 13 0 0 5 8 0 0 6 8 0 0 0 17 0
1 0	1 33 1 0 0 28 0 0 1 29 0 0 17 13 0 0 17 17 0 0 1 18 0 0 5 9 0 0 7 13 0 0 0 19 0 0 5 11 0 0
3 1	0 0 0 39 0 0 0 25 0 14 0 13 0 1 0 30 0 0 0 21 0 6 0 7 0 0 0 13 0 0 0 11 0 10 0 8 0 1 0 17
3 0	0 0 1 21 0 1 0 29 0 0 0 27 0 0 0 32 26 0 0 0 20 0 0 0 6 0 0 12 0 0 0 14 0 0 0 19 0 0 0 9
2 3	0 1 16 17 0 0 24 0 0 0 35 0 0 0 29 0 0 0 34 0 0 0 15 0 0 0 24 0 0 0 15 0 0 0 12 9 0 0 8 13
3 0	0 0 0 26 12 0 0 11 15 0 1 20 0 0 0 26 1 0 0 28 0 0 0 13 0 0 0 15 0 0 0 19 0 0 0 19 0 0 0 16
2 0	0 0 36 0 0 0 28 0 0 0 26 0 0 0 30 0 1 0 36 0 0 0 22 0 10 0 13 0 9 0 10 0 0 0 16 0 0 0 20 0
1 3	0 0 0 37 0 31 0 0 0 35 0 0 0 0 0 23 0 23 0 16 0 6 0 5 1 16 0 0 0 17 0 0 0 20 0 0 0 6 0 12
2 1	0 0 30 0 0 25 0 0 0 17 17 0 0 0 40 0 0 0 31 1 0 0 21 0 0 0 17 0 0 0 15 0 0 0 21 0 0 3 7 0
3 0	0 0 1 33 0 0 0 35 21 0 0 17 34 0 0 0 0 0 0 27 10 0 0 5 0 0 0 10 12 0 0 7 0 0 0 21 0 0 0 7
3 2	0 0 0 33 0 1 18 14 0 0 0 34 0 0 0 16 0 0 1 35 0 0 0 13 0 0 0 16 0 0 5 10 0 0 0 17 0 0 0 16
0 3	31 0 0 0 34 0 0 0 27 0 0 0 21 0 0 15 41 0 0 0 13 0 0 0 9 0 0 0 11 0 0 4 13 0 0 1 16 0 0 0
