# Supplementary material for: Estimation of allele frequency and association mapping using next-generation sequencing data
Source: BMC Bioinformatics. 2011 Jun 11;12:231. doi: 10.1186/1471-2105-12-231 (PMC3212839; doi:10.1186/1471-2105-12-231)
Supplement: Additional file 6 — Source code of our programs: simreseq and testassoc. All the source code of our programs used for the simulation studies, estimation of parameters, and tests of association. [file 1471-2105-12-231-S6.GZ › softwareEstMAF_20110510/examples/mafNeutral]

0.0134986501
0.0006999300
0.0005999400
0.0014998500
0.2414758524
0.0001999800
0.0218978102
0.0000999900
0.0013998600
0.3024697530
0.0000999900
0.1018898110
0.0001999800
0.0001999800
0.0043995600
0.0001999800
0.0242975702
0.0276972303
0.0881911809
0.2833716628
