# Supplementary material for: Estimation of allele frequency and association mapping using next-generation sequencing data
Source: BMC Bioinformatics. 2011 Jun 11;12:231. doi: 10.1186/1471-2105-12-231 (PMC3212839; doi:10.1186/1471-2105-12-231)
Supplement: Additional file 6 — Source code of our programs: simreseq and testassoc. All the source code of our programs used for the simulation studies, estimation of parameters, and tests of association. [file 1471-2105-12-231-S6.GZ › softwareEstMAF_20110510/examples/mafNull]

0.20000 0.20000 0.20000
0.20000 0.20000 0.20000
0.20000 0.20000 0.20000
0.20000 0.20000 0.20000
0.20000 0.20000 0.20000
0.20000 0.20000 0.20000
0.20000 0.20000 0.20000
0.20000 0.20000 0.20000
0.20000 0.20000 0.20000
0.20000 0.20000 0.20000
0.20000 0.20000 0.20000
0.20000 0.20000 0.20000
0.20000 0.20000 0.20000
0.20000 0.20000 0.20000
0.20000 0.20000 0.20000
0.20000 0.20000 0.20000
0.20000 0.20000 0.20000
0.20000 0.20000 0.20000
0.20000 0.20000 0.20000
0.20000 0.20000 0.20000
