# Supplementary material for: Estimation of allele frequency and association mapping using next-generation sequencing data
Source: BMC Bioinformatics. 2011 Jun 11;12:231. doi: 10.1186/1471-2105-12-231 (PMC3212839; doi:10.1186/1471-2105-12-231)
Supplement: Additional file 6 — Source code of our programs: simreseq and testassoc. All the source code of our programs used for the simulation studies, estimation of parameters, and tests of association. [file 1471-2105-12-231-S6.GZ › softwareEstMAF_20110510/examples/outAlt_lrt_obs]

0.300023 0.300044 0.300000 -26.505765 -26.505765 0.000000
0.100005 0.000001 0.200000 -11.543510 -10.045988 2.995044
0.101463 0.206513 0.000001 -31.629324 -30.095202 3.068244
0.250086 0.300169 0.200033 -29.612055 -29.477742 0.268626
0.349977 0.499975 0.199999 -33.975083 -32.961864 2.026438
0.200008 0.300032 0.100000 -31.247809 -30.599135 1.297348
0.400046 0.400092 0.400000 -27.107152 -27.107152 0.000000
0.349421 0.197487 0.500001 -30.941893 -29.914959 2.053868
0.350120 0.300185 0.400000 -26.212741 -26.103047 0.219389
0.300023 0.400069 0.200001 -30.043107 -29.559723 0.966768
0.299886 0.399857 0.200001 -21.426675 -20.944347 0.964657
0.249999 0.299998 0.200002 -24.544062 -24.410024 0.268075
0.300070 0.300137 0.300000 -25.949464 -25.949464 0.000000
0.300002 0.400003 0.200001 -27.337693 -26.854546 0.966294
0.250001 0.300003 0.200002 -23.005426 -22.871376 0.268099
0.449742 0.499577 0.400001 -23.002517 -22.902266 0.200502
0.399982 0.599988 0.199996 -29.111516 -27.385614 3.451805
0.249999 0.400008 0.100001 -17.491507 -16.225720 2.531573
0.350016 0.400035 0.300000 -34.931822 -34.821580 0.220483
0.200001 0.300010 0.100000 -18.680021 -18.031440 1.297163
