# Supplementary material for: Estimation of allele frequency and association mapping using next-generation sequencing data
Source: BMC Bioinformatics. 2011 Jun 11;12:231. doi: 10.1186/1471-2105-12-231 (PMC3212839; doi:10.1186/1471-2105-12-231)
Supplement: Additional file 6 — Source code of our programs: simreseq and testassoc. All the source code of our programs used for the simulation studies, estimation of parameters, and tests of association. [file 1471-2105-12-231-S6.GZ › softwareEstMAF_20110510/examples/outAlt_lrt_unkwn]

0.300023 0.300044 0.300000 -27.604377 -27.604377 0.000000
0.100005 0.000001 0.200000 -12.642122 -11.144600 2.995044
0.101463 0.206513 0.000001 -32.727937 -31.193814 3.068244
0.250086 0.300169 0.200033 -30.710668 -30.576355 0.268626
0.349977 0.499975 0.199999 -35.073695 -34.060476 2.026438
0.200008 0.300032 0.100000 -32.346421 -31.697747 1.297348
0.400046 0.400092 0.400000 -28.205764 -28.205764 0.000000
0.349421 0.197487 0.500001 -32.040505 -31.013571 2.053868
0.350120 0.300185 0.400000 -27.311353 -27.201659 0.219389
0.300023 0.400069 0.200001 -31.141720 -30.658335 0.966768
0.299886 0.399857 0.200001 -22.525288 -22.042959 0.964657
0.249999 0.299998 0.200002 -25.642674 -25.508637 0.268075
0.300070 0.300137 0.300000 -27.048076 -27.048076 0.000000
0.300002 0.400003 0.200001 -28.436305 -27.953158 0.966294
0.250001 0.300003 0.200002 -24.104038 -23.969989 0.268099
0.449742 0.499577 0.400001 -24.101130 -24.000878 0.200502
0.399982 0.599988 0.199996 -30.210128 -28.484226 3.451805
0.249999 0.400008 0.100001 -18.590119 -17.324332 2.531573
0.350016 0.400035 0.300000 -36.030434 -35.920193 0.220483
0.200001 0.300010 0.100000 -19.778634 -19.130052 1.297163
