# Supplementary material for: Estimation of allele frequency and association mapping using next-generation sequencing data
Source: BMC Bioinformatics. 2011 Jun 11;12:231. doi: 10.1186/1471-2105-12-231 (PMC3212839; doi:10.1186/1471-2105-12-231)
Supplement: Additional file 6 — Source code of our programs: simreseq and testassoc. All the source code of our programs used for the simulation studies, estimation of parameters, and tests of association. [file 1471-2105-12-231-S6.GZ › softwareEstMAF_20110510/examples/outAlt_obsmaps]

locus=0:	major=3	minor=2		0	1	66	179
locus=1:	major=1	minor=0		32	210	0	0
locus=2:	major=3	minor=1		2	21	2	234
locus=3:	major=1	minor=2		2	166	54	0
locus=4:	major=1	minor=3		0	196	2	75
locus=5:	major=3	minor=0		34	3	2	191
locus=6:	major=3	minor=2		0	0	84	126
locus=7:	major=1	minor=2		1	151	97	1
locus=8:	major=2	minor=0		74	0	153	0
locus=9:	major=3	minor=0		68	0	3	173
locus=10:	major=0	minor=2		170	1	64	0
locus=11:	major=2	minor=1		0	56	189	1
locus=12:	major=3	minor=1		1	80	1	165
locus=13:	major=0	minor=2		178	2	61	1
locus=14:	major=0	minor=3		199	0	2	67
locus=15:	major=1	minor=2		0	134	82	0
locus=16:	major=0	minor=1		145	86	1	1
locus=17:	major=2	minor=1		0	46	191	0
locus=18:	major=0	minor=1		168	85	1	4
locus=19:	major=0	minor=3		208	0	1	43
