# Supplementary material for: Estimation of allele frequency and association mapping using next-generation sequencing data
Source: BMC Bioinformatics. 2011 Jun 11;12:231. doi: 10.1186/1471-2105-12-231 (PMC3212839; doi:10.1186/1471-2105-12-231)
Supplement: Additional file 6 — Source code of our programs: simreseq and testassoc. All the source code of our programs used for the simulation studies, estimation of parameters, and tests of association. [file 1471-2105-12-231-S6.GZ › softwareEstMAF_20110510/examples/outAlt_pats]

pat0:	2 times:	0 0 0 39
pat1:	6 times:	0 39 0 0
pat2:	1 times:	9 19 0 0
pat3:	1 times:	18 16 0 0
pat4:	6 times:	0 33 0 0
pat5:	1 times:	17 14 0 0
pat6:	1 times:	8 12 0 0
pat7:	1 times:	0 11 0 1
pat8:	2 times:	8 6 0 0
pat9:	1 times:	6 7 0 0
pat10:	3 times:	0 22 0 0
pat11:	2 times:	0 19 0 9
pat12:	2 times:	0 16 0 18
pat13:	2 times:	0 14 0 17
pat14:	2 times:	0 12 0 8
pat15:	1 times:	0 11 1 0
pat16:	3 times:	0 6 0 8
pat17:	2 times:	0 7 0 6
pat18:	1 times:	1 11 0 0
pat19:	3 times:	0 41 0 0
pat20:	2 times:	18 15 0 0
pat21:	2 times:	14 18 0 0
pat22:	9 times:	0 30 0 0
pat23:	12 times:	0 14 0 0
pat24:	3 times:	0 20 0 0
pat25:	18 times:	0 17 0 0
pat26:	3 times:	0 13 0 0
pat27:	9 times:	0 12 0 0
pat28:	3 times:	0 15 18 0
pat29:	4 times:	0 18 14 0
pat30:	12 times:	0 34 0 0
pat31:	2 times:	1 26 1 0
pat32:	2 times:	1 30 0 0
pat33:	6 times:	0 38 0 0
pat34:	4 times:	0 42 0 1
pat35:	12 times:	0 18 0 0
pat36:	1 times:	5 12 0 0
pat37:	1 times:	14 2 1 0
pat38:	6 times:	0 15 0 1
pat39:	2 times:	0 30 1 0
pat40:	1 times:	0 12 5 0
pat41:	1 times:	1 2 14 0
pat42:	1 times:	0 26 1 1
pat43:	2 times:	0 30 0 1
pat44:	2 times:	1 42 0 0
pat45:	1 times:	0 12 0 5
pat46:	1 times:	0 2 1 14
pat47:	3 times:	1 15 0 0
pat48:	1 times:	2 26 0 0
pat49:	1 times:	31 0 0 0
pat50:	2 times:	1 30 1 0
pat51:	6 times:	0 27 0 0
pat52:	6 times:	0 9 0 0
pat53:	1 times:	7 11 1 0
pat54:	1 times:	5 6 0 0
pat55:	1 times:	0 26 2 0
pat56:	1 times:	0 0 31 0
pat57:	1 times:	0 6 8 0
pat58:	1 times:	1 11 7 0
pat59:	1 times:	0 6 5 0
pat60:	1 times:	0 26 0 2
pat61:	1 times:	0 0 0 31
pat62:	1 times:	0 30 1 1
pat63:	1 times:	0 11 1 7
pat64:	1 times:	0 6 0 5
pat65:	3 times:	0 44 0 0
pat66:	2 times:	9 17 0 0
pat67:	1 times:	0 35 0 1
pat68:	2 times:	0 34 0 1
pat69:	1 times:	19 16 0 0
pat70:	1 times:	19 9 0 0
pat71:	1 times:	10 11 0 0
pat72:	1 times:	3 12 0 0
pat73:	1 times:	6 10 0 0
pat74:	1 times:	9 8 0 0
pat75:	2 times:	0 17 0 9
pat76:	1 times:	0 35 1 0
pat77:	2 times:	0 34 1 0
pat78:	2 times:	0 16 0 19
pat79:	2 times:	0 9 0 19
pat80:	2 times:	0 11 0 10
pat81:	2 times:	0 12 0 3
pat82:	2 times:	0 10 0 6
pat83:	2 times:	0 8 0 9
pat84:	1 times:	1 35 0 0
pat85:	2 times:	1 34 0 0
pat86:	6 times:	0 25 0 0
pat87:	9 times:	0 31 0 0
pat88:	1 times:	16 11 1 0
pat89:	2 times:	0 28 0 1
pat90:	1 times:	8 7 1 0
pat91:	1 times:	5 11 0 0
pat92:	1 times:	5 12 1 0
pat93:	1 times:	1 11 16 0
pat94:	1 times:	1 7 8 0
pat95:	2 times:	0 11 5 0
pat96:	1 times:	1 12 5 0
pat97:	1 times:	0 11 16 1
pat98:	2 times:	1 28 0 0
pat99:	1 times:	0 7 8 1
pat100:	1 times:	0 12 5 1
pat101:	2 times:	11 9 0 0
pat102:	1 times:	14 10 0 0
pat103:	12 times:	0 32 0 0
pat104:	3 times:	15 15 0 0
pat105:	1 times:	12 16 0 0
pat106:	1 times:	4 10 0 0
pat107:	2 times:	16 0 0 0
pat108:	6 times:	0 11 0 0
pat109:	1 times:	1 19 0 0
pat110:	1 times:	11 4 0 0
pat111:	4 times:	0 9 0 11
pat112:	2 times:	0 10 0 14
pat113:	4 times:	0 15 0 15
pat114:	2 times:	0 16 0 12
pat115:	2 times:	0 10 0 4
pat116:	2 times:	0 0 0 16
pat117:	2 times:	0 19 0 1
pat118:	2 times:	0 4 0 11
pat119:	1 times:	14 18 1 0
pat120:	1 times:	20 23 0 0
pat121:	1 times:	39 0 0 0
pat122:	1 times:	15 16 0 0
pat123:	2 times:	1 31 0 0
pat124:	9 times:	0 19 0 0
pat125:	5 times:	0 17 0 1
pat126:	1 times:	2 9 0 0
pat127:	1 times:	6 4 0 0
pat128:	1 times:	1 18 14 0
pat129:	1 times:	0 23 20 0
pat130:	1 times:	0 0 39 0
pat131:	1 times:	0 16 15 0
pat132:	1 times:	0 31 1 0
pat133:	1 times:	0 9 2 0
pat134:	1 times:	0 4 6 0
pat135:	1 times:	0 18 1 14
pat136:	1 times:	0 23 0 20
pat137:	1 times:	0 16 0 15
pat138:	3 times:	0 31 0 1
pat139:	3 times:	1 17 0 0
pat140:	1 times:	0 9 0 2
pat141:	1 times:	0 4 0 6
pat142:	1 times:	12 24 0 0
pat143:	1 times:	9 18 0 0
pat144:	6 times:	0 26 0 0
pat145:	1 times:	19 23 0 0
pat146:	2 times:	9 5 0 0
pat147:	2 times:	0 24 12 0
pat148:	2 times:	0 17 9 0
pat149:	2 times:	0 18 9 0
pat150:	2 times:	0 23 19 0
pat151:	2 times:	0 0 16 0
pat152:	3 times:	0 5 9 0
pat153:	1 times:	17 13 0 1
pat154:	1 times:	14 20 0 0
pat155:	9 times:	0 28 0 0
pat156:	6 times:	0 37 0 0
pat157:	6 times:	0 35 0 0
pat158:	1 times:	9 6 0 1
pat159:	1 times:	11 7 0 0
pat160:	1 times:	10 8 0 0
pat161:	1 times:	7 8 0 1
pat162:	1 times:	0 13 17 1
pat163:	2 times:	0 20 14 0
pat164:	1 times:	0 6 9 1
pat165:	2 times:	0 7 11 0
pat166:	2 times:	0 8 10 0
pat167:	1 times:	0 8 7 1
pat168:	1 times:	1 13 17 0
pat169:	1 times:	1 6 9 0
pat170:	1 times:	1 8 7 0
pat171:	1 times:	12 10 0 0
pat172:	6 times:	0 29 0 0
pat173:	2 times:	15 18 0 0
pat174:	2 times:	0 26 1 0
pat175:	3 times:	0 15 0 0
pat176:	1 times:	12 9 0 0
pat177:	1 times:	11 0 0 0
pat178:	1 times:	14 12 0 0
pat179:	1 times:	0 10 12 0
pat180:	2 times:	0 18 15 0
pat181:	1 times:	1 26 0 0
pat182:	1 times:	0 9 12 0
pat183:	1 times:	0 0 11 0
pat184:	1 times:	0 12 14 0
pat185:	1 times:	0 10 0 12
pat186:	2 times:	0 18 0 15
pat187:	1 times:	0 9 0 12
pat188:	1 times:	0 0 0 11
pat189:	1 times:	0 12 0 14
pat190:	1 times:	13 18 0 0
pat191:	1 times:	12 8 0 0
pat192:	1 times:	6 8 0 0
pat193:	1 times:	0 18 13 0
pat194:	2 times:	0 15 15 0
pat195:	1 times:	0 8 12 0
pat196:	1 times:	0 8 6 0
pat197:	1 times:	0 18 0 13
pat198:	1 times:	0 5 0 9
pat199:	1 times:	0 8 0 12
pat200:	1 times:	0 8 0 6
pat201:	1 times:	40 0 1 0
pat202:	2 times:	8 7 0 0
pat203:	1 times:	7 9 0 0
pat204:	2 times:	9 10 0 0
pat205:	1 times:	1 0 40 0
pat206:	3 times:	0 7 8 0
pat207:	1 times:	0 9 7 0
pat208:	1 times:	0 17 1 0
pat209:	1 times:	0 10 9 0
pat210:	1 times:	0 0 1 40
pat211:	1 times:	0 7 0 8
pat212:	1 times:	0 9 0 7
pat213:	3 times:	0 10 0 9
pat214:	2 times:	0 28 1 0
pat215:	2 times:	0 38 1 0
pat216:	1 times:	6 6 0 0
pat217:	1 times:	11 12 0 0
pat218:	1 times:	6 5 0 0
pat219:	1 times:	5 6 0 1
pat220:	1 times:	1 38 0 0
pat221:	1 times:	0 6 6 0
pat222:	1 times:	0 12 11 0
pat223:	1 times:	0 5 6 0
pat224:	1 times:	0 6 5 1
pat225:	1 times:	0 15 0 18
pat226:	1 times:	0 6 0 6
pat227:	1 times:	0 12 0 11
pat228:	1 times:	0 5 0 6
pat229:	1 times:	1 6 0 5
pat230:	1 times:	13 17 0 0
pat231:	1 times:	19 15 0 0
pat232:	3 times:	0 45 0 0
pat233:	1 times:	24 0 0 1
pat234:	1 times:	0 18 0 1
pat235:	2 times:	0 17 0 13
pat236:	2 times:	0 15 0 19
pat237:	1 times:	0 0 1 24
pat238:	1 times:	0 18 1 0
pat239:	1 times:	1 0 0 24
pat240:	1 times:	1 18 0 0
pat241:	1 times:	12 14 0 0
pat242:	1 times:	28 0 0 0
pat243:	1 times:	16 9 0 0
pat244:	1 times:	9 0 0 0
pat245:	1 times:	3 7 0 0
pat246:	2 times:	13 0 0 0
pat247:	1 times:	0 14 12 0
pat248:	1 times:	0 0 28 0
pat249:	1 times:	0 9 16 0
pat250:	1 times:	0 0 9 0
pat251:	1 times:	0 7 3 0
pat252:	3 times:	0 0 13 0
pat253:	1 times:	0 14 0 12
pat254:	1 times:	0 0 0 28
pat255:	1 times:	0 9 0 16
pat256:	1 times:	0 0 0 9
pat257:	1 times:	0 7 0 3
pat258:	1 times:	0 0 0 13
pat259:	1 times:	20 14 0 0
pat260:	1 times:	0 23 1 0
pat261:	2 times:	1 33 0 0
pat262:	1 times:	23 0 0 0
pat263:	1 times:	10 7 0 0
pat264:	6 times:	0 16 0 0
pat265:	1 times:	5 9 0 1
pat266:	2 times:	0 14 20 0
pat267:	1 times:	1 23 0 0
pat268:	2 times:	0 33 1 0
pat269:	2 times:	0 0 23 0
pat270:	2 times:	0 7 10 0
pat271:	1 times:	0 9 5 1
pat272:	1 times:	0 23 0 1
pat273:	1 times:	1 9 5 0
pat274:	1 times:	14 16 0 0
pat275:	1 times:	18 0 0 0
pat276:	1 times:	5 7 0 0
pat277:	1 times:	9 4 0 0
pat278:	1 times:	0 16 14 0
pat279:	1 times:	0 0 18 0
pat280:	1 times:	0 7 5 0
pat281:	1 times:	0 4 9 0
pat282:	1 times:	0 16 0 14
pat283:	1 times:	0 0 0 18
pat284:	1 times:	0 7 0 5
pat285:	1 times:	0 4 0 9
pat286:	1 times:	17 16 0 0
pat287:	1 times:	16 13 0 0
pat288:	1 times:	15 17 0 1
pat289:	2 times:	0 33 0 1
pat290:	1 times:	22 0 0 0
pat291:	1 times:	0 12 1 0
pat292:	1 times:	7 11 0 0
pat293:	2 times:	0 16 17 0
pat294:	2 times:	0 13 16 0
pat295:	1 times:	0 17 15 1
pat296:	2 times:	0 0 22 0
pat297:	1 times:	1 12 0 0
pat298:	2 times:	0 11 7 0
pat299:	1 times:	1 17 15 0
pat300:	1 times:	0 12 0 1
pat301:	1 times:	18 17 0 1
pat302:	3 times:	0 36 0 0
pat303:	3 times:	0 21 0 0
pat304:	1 times:	7 8 0 0
pat305:	1 times:	9 7 0 0
pat306:	1 times:	0 17 1 18
pat307:	2 times:	0 8 0 7
pat308:	2 times:	0 7 0 9
pat309:	1 times:	1 17 0 18
