# Supplementary material for: Estimation of allele frequency and association mapping using next-generation sequencing data
Source: BMC Bioinformatics. 2011 Jun 11;12:231. doi: 10.1186/1471-2105-12-231 (PMC3212839; doi:10.1186/1471-2105-12-231)
Supplement: Additional file 6 — Source code of our programs: simreseq and testassoc. All the source code of our programs used for the simulation studies, estimation of parameters, and tests of association. [file 1471-2105-12-231-S6.GZ › softwareEstMAF_20110510/examples/outNull_geno_fl2.0]

1 0 1 1 1 1 1 0 0 0 
0 1 1 2 1 0 0 0 1 0 
0 0 0 0 0 1 1 0 0 0 
1 1 0 0 0 0 0 1 0 0 
1 0 1 0 0 0 0 1 0 1 
0 0 0 2 0 1 0 0 1 1 
0 0 0 0 0 0 0 0 1 1 
1 1 1 0 0 1 1 1 0 0 
1 1 0 0 0 0 -2 1 1 0 
0 0 0 1 1 0 1 1 0 1 
0 0 1 0 0 1 0 0 1 0 
0 0 0 0 2 2 1 0 0 0 
1 0 0 0 0 0 0 0 1 1 
0 1 1 0 0 0 0 0 0 0 
0 0 0 0 0 0 1 1 0 0 
2 0 0 2 1 1 0 0 0 1 
0 2 1 0 0 0 0 0 0 1 
0 0 1 2 0 1 0 1 0 0 
0 1 0 0 0 0 0 1 0 0 
0 0 0 1 0 0 0 1 -2 0 
