# Supplementary material for: Estimation of allele frequency and association mapping using next-generation sequencing data
Source: BMC Bioinformatics. 2011 Jun 11;12:231. doi: 10.1186/1471-2105-12-231 (PMC3212839; doi:10.1186/1471-2105-12-231)
Supplement: Additional file 6 — Source code of our programs: simreseq and testassoc. All the source code of our programs used for the simulation studies, estimation of parameters, and tests of association. [file 1471-2105-12-231-S6.GZ › softwareEstMAF_20110510/examples/outNull_lrt_obs]

0.300280 0.200328 0.400002 -26.411467 -25.930650 0.961634
0.300192 0.100101 0.500000 -27.414055 -25.381917 4.064277
0.099996 0.200002 0.000001 -17.452958 -15.955319 2.995277
0.150005 0.100004 0.200000 -22.989244 -22.789950 0.398589
0.200003 0.200003 0.200003 -26.906439 -26.906439 -0.000000
0.250052 0.300134 0.200002 -23.671237 -23.536898 0.268678
0.099993 0.199999 0.000001 -13.455872 -11.958274 2.995196
0.300023 0.300045 0.300000 -30.449834 -30.449834 0.000000
0.200625 0.201250 0.199998 -23.304275 -23.304251 0.000049
0.250013 0.300033 0.200002 -29.692427 -29.558312 0.268230
0.150039 0.200110 0.099999 -19.291224 -19.091572 0.399305
0.250067 0.300174 0.200002 -20.112811 -19.978384 0.268854
0.150002 0.200003 0.099999 -17.278657 -17.079319 0.398675
0.099998 0.000001 0.200000 -15.990864 -14.493278 2.995172
0.099996 0.200001 0.000001 -13.691305 -12.193675 2.995260
0.350002 0.200000 0.500001 -22.461744 -21.448319 2.026849
0.200000 0.099994 0.300008 -16.935897 -16.287293 1.297209
0.250296 0.200449 0.299997 -20.142435 -20.009884 0.265102
0.099998 0.099998 0.099998 -15.968986 -15.968986 -0.000000
0.100301 0.100605 0.099997 -16.386248 -16.386238 0.000020
