# Supplementary material for: Estimation of allele frequency and association mapping using next-generation sequencing data
Source: BMC Bioinformatics. 2011 Jun 11;12:231. doi: 10.1186/1471-2105-12-231 (PMC3212839; doi:10.1186/1471-2105-12-231)
Supplement: Additional file 6 — Source code of our programs: simreseq and testassoc. All the source code of our programs used for the simulation studies, estimation of parameters, and tests of association. [file 1471-2105-12-231-S6.GZ › softwareEstMAF_20110510/examples/outNull_lrt_unkwn]

0.300280 0.200328 0.400002 -27.510080 -27.029263 0.961634
0.300192 0.100101 0.500000 -28.512668 -26.480529 4.064277
0.099996 0.200002 0.000001 -18.551570 -17.053932 2.995277
0.150005 0.100004 0.200000 -24.087856 -23.888562 0.398589
0.200003 0.200003 0.200003 -28.005051 -28.005051 -0.000000
0.250052 0.300134 0.200002 -24.769850 -24.635511 0.268678
0.099993 0.199999 0.000001 -14.554484 -13.056886 2.995196
0.300023 0.300045 0.300000 -31.548446 -31.548446 0.000000
0.200625 0.201250 0.199998 -24.402888 -24.402863 0.000049
0.250013 0.300033 0.200002 -30.791040 -30.656925 0.268230
0.150039 0.200110 0.099999 -20.389837 -20.190184 0.399305
0.250067 0.300174 0.200002 -21.211424 -21.076996 0.268854
0.150002 0.200003 0.099999 -18.377269 -18.177932 0.398675
0.099998 0.000001 0.200000 -17.089476 -15.591890 2.995172
0.099996 0.200001 0.000001 -14.789918 -13.292288 2.995260
0.350002 0.200000 0.500001 -23.560356 -22.546932 2.026849
0.200000 0.099994 0.300008 -18.034510 -17.385905 1.297209
0.250296 0.200449 0.299997 -21.241047 -21.108496 0.265102
0.099998 0.099998 0.099998 -17.067598 -17.067598 -0.000000
0.100301 0.100605 0.099997 -17.484860 -17.484850 0.000020
