# Supplementary material for: Estimation of allele frequency and association mapping using next-generation sequencing data
Source: BMC Bioinformatics. 2011 Jun 11;12:231. doi: 10.1186/1471-2105-12-231 (PMC3212839; doi:10.1186/1471-2105-12-231)
Supplement: Additional file 6 — Source code of our programs: simreseq and testassoc. All the source code of our programs used for the simulation studies, estimation of parameters, and tests of association. [file 1471-2105-12-231-S6.GZ › softwareEstMAF_20110510/examples/outNull_obsmaps]

locus=0:	major=1	minor=2		0	156	79	0
locus=1:	major=1	minor=3		3	141	0	107
locus=2:	major=2	minor=1		1	16	237	0
locus=3:	major=2	minor=1		0	48	220	3
locus=4:	major=0	minor=3		181	1	0	53
locus=5:	major=3	minor=1		0	50	2	183
locus=6:	major=0	minor=1		208	12	1	0
locus=7:	major=1	minor=0		78	171	0	1
locus=8:	major=2	minor=1		0	33	188	1
locus=9:	major=1	minor=0		54	190	1	0
locus=10:	major=3	minor=1		0	32	0	184
locus=11:	major=3	minor=0		52	1	1	163
locus=12:	major=2	minor=3		0	1	212	39
locus=13:	major=3	minor=0		28	0	1	193
locus=14:	major=2	minor=0		20	0	237	0
locus=15:	major=1	minor=3		1	154	0	93
locus=16:	major=2	minor=1		0	45	199	1
locus=17:	major=3	minor=0		77	0	1	162
locus=18:	major=3	minor=2		0	1	24	204
locus=19:	major=0	minor=3		216	0	0	20
