# Supplementary material for: Estimation of allele frequency and association mapping using next-generation sequencing data
Source: BMC Bioinformatics. 2011 Jun 11;12:231. doi: 10.1186/1471-2105-12-231 (PMC3212839; doi:10.1186/1471-2105-12-231)
Supplement: Additional file 6 — Source code of our programs: simreseq and testassoc. All the source code of our programs used for the simulation studies, estimation of parameters, and tests of association. [file 1471-2105-12-231-S6.GZ › softwareEstMAF_20110510/examples/outNull_pats]

pat0:	2 times:	0 15 16 0
pat1:	1 times:	16 15 0 0
pat2:	6 times:	0 39 0 0
pat3:	1 times:	17 8 0 0
pat4:	1 times:	16 12 0 0
pat5:	1 times:	14 18 0 0
pat6:	1 times:	8 8 0 0
pat7:	1 times:	7 9 0 0
pat8:	18 times:	0 20 0 0
pat9:	1 times:	1 15 0 0
pat10:	12 times:	0 12 0 0
pat11:	1 times:	0 8 17 0
pat12:	1 times:	0 12 16 0
pat13:	1 times:	0 18 14 0
pat14:	1 times:	0 8 8 0
pat15:	1 times:	0 9 7 0
pat16:	1 times:	0 15 1 0
pat17:	1 times:	0 15 0 16
pat18:	1 times:	0 8 0 17
pat19:	1 times:	0 12 0 16
pat20:	1 times:	0 18 0 14
pat21:	1 times:	0 8 0 8
pat22:	1 times:	0 9 0 7
pat23:	1 times:	0 15 0 1
pat24:	3 times:	0 23 0 0
pat25:	1 times:	16 16 1 0
pat26:	1 times:	18 19 0 0
pat27:	1 times:	49 0 2 0
pat28:	1 times:	19 16 0 0
pat29:	9 times:	0 24 0 0
pat30:	2 times:	5 11 0 0
pat31:	3 times:	0 8 0 0
pat32:	1 times:	1 16 0 16
pat33:	2 times:	0 19 0 18
pat34:	1 times:	2 0 0 49
pat35:	2 times:	0 16 0 19
pat36:	2 times:	0 11 0 5
pat37:	1 times:	0 16 1 16
pat38:	1 times:	0 0 2 49
pat39:	6 times:	0 41 0 0
pat40:	18 times:	0 27 0 0
pat41:	12 times:	0 34 0 0
pat42:	9 times:	0 36 0 0
pat43:	1 times:	1 27 0 0
pat44:	1 times:	6 13 1 0
pat45:	1 times:	9 8 0 0
pat46:	18 times:	0 15 0 0
pat47:	21 times:	0 16 0 0
pat48:	1 times:	0 27 1 0
pat49:	1 times:	1 13 6 0
pat50:	1 times:	0 8 9 0
pat51:	1 times:	0 27 0 1
pat52:	1 times:	0 13 1 6
pat53:	1 times:	0 8 0 9
pat54:	1 times:	16 19 0 1
pat55:	1 times:	20 16 0 1
pat56:	2 times:	1 37 0 1
pat57:	6 times:	0 32 0 0
pat58:	18 times:	0 31 0 0
pat59:	21 times:	0 21 0 0
pat60:	1 times:	11 12 0 0
pat61:	18 times:	0 19 0 0
pat62:	1 times:	0 19 16 1
pat63:	1 times:	0 16 20 1
pat64:	1 times:	0 37 1 1
pat65:	1 times:	0 12 11 0
pat66:	1 times:	1 19 0 16
pat67:	1 times:	1 16 0 20
pat68:	1 times:	0 12 0 11
pat69:	1 times:	17 15 0 0
pat70:	1 times:	2 35 0 0
pat71:	1 times:	20 8 0 0
pat72:	6 times:	0 29 0 0
pat73:	4 times:	0 16 1 0
pat74:	1 times:	7 6 0 0
pat75:	6 times:	0 14 0 0
pat76:	1 times:	7 7 0 0
pat77:	2 times:	0 15 0 17
pat78:	2 times:	0 35 0 2
pat79:	2 times:	0 8 0 20
pat80:	2 times:	1 16 0 0
pat81:	2 times:	0 6 0 7
pat82:	2 times:	0 7 0 7
pat83:	12 times:	0 30 0 0
pat84:	1 times:	27 0 0 1
pat85:	1 times:	8 6 0 1
pat86:	1 times:	8 2 0 0
pat87:	1 times:	7 10 0 0
pat88:	1 times:	0 0 27 1
pat89:	1 times:	0 6 8 1
pat90:	1 times:	0 2 8 0
pat91:	1 times:	0 10 7 0
pat92:	1 times:	1 0 0 27
pat93:	1 times:	1 6 0 8
pat94:	1 times:	0 2 0 8
pat95:	1 times:	0 10 0 7
pat96:	3 times:	0 37 0 0
pat97:	1 times:	0 32 1 0
pat98:	9 times:	0 25 0 0
pat99:	15 times:	0 17 0 0
pat100:	1 times:	3 4 0 0
pat101:	1 times:	9 4 0 0
pat102:	1 times:	1 32 0 0
pat103:	2 times:	0 4 3 0
pat104:	2 times:	0 4 9 0
pat105:	1 times:	0 32 0 1
pat106:	1 times:	16 18 0 0
pat107:	1 times:	13 22 0 0
pat108:	1 times:	16 17 0 0
pat109:	1 times:	2 31 0 0
pat110:	1 times:	10 7 0 0
pat111:	1 times:	8 5 0 0
pat112:	1 times:	13 11 0 0
pat113:	2 times:	0 11 0 1
pat114:	3 times:	0 18 0 0
pat115:	2 times:	0 18 16 0
pat116:	2 times:	0 22 13 0
pat117:	2 times:	0 17 16 0
pat118:	2 times:	0 31 2 0
pat119:	2 times:	0 7 10 0
pat120:	2 times:	0 5 8 0
pat121:	2 times:	0 11 13 0
pat122:	1 times:	1 11 0 0
pat123:	1 times:	12 10 0 0
pat124:	1 times:	9 19 0 0
pat125:	2 times:	0 38 0 1
pat126:	12 times:	0 35 0 0
pat127:	15 times:	0 13 0 0
pat128:	2 times:	1 13 0 0
pat129:	1 times:	5 8 0 0
pat130:	1 times:	6 8 0 0
pat131:	1 times:	0 10 12 0
pat132:	1 times:	0 19 9 0
pat133:	1 times:	0 13 1 0
pat134:	1 times:	0 8 5 0
pat135:	1 times:	0 8 6 0
pat136:	1 times:	0 10 0 12
pat137:	1 times:	0 19 0 9
pat138:	1 times:	1 38 0 0
pat139:	3 times:	0 13 0 1
pat140:	1 times:	0 8 0 5
pat141:	1 times:	0 8 0 6
pat142:	2 times:	1 33 1 0
pat143:	6 times:	0 28 0 0
pat144:	2 times:	1 29 0 0
pat145:	1 times:	17 13 0 0
pat146:	2 times:	17 17 0 0
pat147:	1 times:	1 18 0 0
pat148:	1 times:	5 9 0 0
pat149:	1 times:	7 13 0 0
pat150:	3 times:	0 29 1 0
pat151:	2 times:	0 13 17 0
pat152:	3 times:	0 17 17 0
pat153:	2 times:	0 18 1 0
pat154:	2 times:	0 9 5 0
pat155:	2 times:	0 13 7 0
pat156:	2 times:	0 11 5 0
pat157:	1 times:	0 33 1 1
pat158:	1 times:	14 13 0 0
pat159:	1 times:	1 30 0 0
pat160:	1 times:	6 7 0 0
pat161:	3 times:	0 11 0 0
pat162:	1 times:	10 8 0 0
pat163:	1 times:	1 17 0 0
pat164:	1 times:	0 13 14 0
pat165:	1 times:	0 30 1 0
pat166:	1 times:	0 7 6 0
pat167:	1 times:	0 8 10 0
pat168:	1 times:	0 17 1 0
pat169:	1 times:	0 13 0 14
pat170:	1 times:	0 30 0 1
pat171:	1 times:	0 7 0 6
pat172:	1 times:	0 8 0 10
pat173:	1 times:	0 17 0 1
pat174:	2 times:	0 21 0 1
pat175:	1 times:	26 0 0 0
pat176:	1 times:	20 0 0 0
pat177:	1 times:	6 12 0 0
pat178:	6 times:	0 9 0 0
pat179:	2 times:	0 0 26 0
pat180:	2 times:	0 0 20 0
pat181:	2 times:	0 12 6 0
pat182:	1 times:	1 21 0 0
pat183:	1 times:	0 29 0 1
pat184:	1 times:	17 16 0 1
pat185:	1 times:	9 12 0 0
pat186:	1 times:	13 8 0 0
pat187:	1 times:	0 16 1 17
pat188:	2 times:	0 12 0 9
pat189:	2 times:	0 8 0 13
pat190:	1 times:	1 16 0 17
pat191:	9 times:	0 26 0 0
pat192:	1 times:	12 11 0 0
pat193:	1 times:	15 20 0 1
pat194:	1 times:	1 28 0 0
pat195:	2 times:	0 11 12 0
pat196:	1 times:	0 20 15 1
pat197:	2 times:	0 28 1 0
pat198:	1 times:	1 20 15 0
pat199:	1 times:	1 36 0 0
pat200:	3 times:	0 22 0 0
pat201:	1 times:	10 13 0 0
pat202:	1 times:	9 10 0 0
pat203:	2 times:	0 36 1 0
pat204:	2 times:	0 13 10 0
pat205:	2 times:	0 10 9 0
pat206:	1 times:	37 0 0 0
pat207:	1 times:	23 0 0 0
pat208:	1 times:	16 23 0 0
pat209:	1 times:	5 6 0 0
pat210:	1 times:	12 6 0 0
pat211:	2 times:	0 0 0 37
pat212:	2 times:	0 0 0 23
pat213:	2 times:	0 23 0 16
pat214:	2 times:	0 6 0 5
pat215:	2 times:	0 6 0 12
pat216:	1 times:	25 0 0 0
pat217:	3 times:	0 40 0 0
pat218:	2 times:	0 31 0 1
pat219:	1 times:	3 7 0 0
pat220:	1 times:	0 0 25 0
pat221:	1 times:	0 7 3 0
pat222:	1 times:	0 0 0 25
pat223:	1 times:	0 17 0 17
pat224:	1 times:	1 31 0 0
pat225:	1 times:	0 7 0 3
pat226:	2 times:	0 33 0 1
pat227:	1 times:	21 17 0 0
pat228:	1 times:	34 0 0 0
pat229:	1 times:	10 5 0 0
pat230:	3 times:	0 10 0 0
pat231:	1 times:	12 7 0 0
pat232:	3 times:	0 7 0 0
pat233:	2 times:	0 17 21 0
pat234:	2 times:	0 0 34 0
pat235:	2 times:	0 5 10 0
pat236:	2 times:	0 7 12 0
pat237:	1 times:	1 33 0 0
pat238:	3 times:	0 33 0 0
pat239:	1 times:	18 14 0 1
pat240:	1 times:	1 35 0 0
pat241:	1 times:	5 10 0 0
pat242:	1 times:	0 14 1 18
pat243:	2 times:	0 35 0 1
pat244:	2 times:	0 10 0 5
pat245:	1 times:	1 14 0 18
pat246:	1 times:	15 21 0 0
pat247:	1 times:	4 11 0 0
pat248:	2 times:	0 21 0 15
pat249:	2 times:	0 11 0 4
