# Supplementary material for: Estimation of allele frequency and association mapping using next-generation sequencing data
Source: BMC Bioinformatics. 2011 Jun 11;12:231. doi: 10.1186/1471-2105-12-231 (PMC3212839; doi:10.1186/1471-2105-12-231)
Supplement: Additional file 6 — Source code of our programs: simreseq and testassoc. All the source code of our programs used for the simulation studies, estimation of parameters, and tests of association. [file 1471-2105-12-231-S6.GZ › softwareEstMAF_20110510/examples/outNull_tabgeno_fl2.0]

0.300000 0.200000 0.400000	1 4 0 0 3 2 0 0	0.966290		1.666667
0.300000 0.100000 0.500000	1 3 1 0 4 1 0 0	4.069969		3.636364
0.100000 0.200000 0.000000	5 0 0 0 3 2 0 0	2.995270		2.500000
0.150000 0.100000 0.200000	3 2 0 0 4 1 0 0	0.398656		0.476190
0.200000 0.200000 0.200000	3 2 0 0 3 2 0 0	0.000000		0.000000
0.250000 0.300000 0.200000	4 0 1 0 2 3 0 0	0.268071		0.222222
0.100000 0.200000 0.000000	5 0 0 0 3 2 0 0	2.995270		2.500000
0.300000 0.300000 0.300000	2 3 0 0 2 3 0 0	0.000000		0.000000
0.222222 0.250000 0.200000	3 2 0 0 2 2 0 1	0.064012		0.090000
0.250000 0.300000 0.200000	3 2 0 0 2 3 0 0	0.268071		0.400000
0.150000 0.200000 0.100000	4 1 0 0 3 2 0 0	0.398656		0.476190
0.250000 0.300000 0.200000	4 0 1 0 3 1 1 0	0.268071		0.153846
0.150000 0.200000 0.100000	4 1 0 0 3 2 0 0	0.398656		0.476190
0.100000 0.000000 0.200000	3 2 0 0 5 0 0 0	2.995270		2.500000
0.100000 0.200000 0.000000	5 0 0 0 3 2 0 0	2.995270		2.500000
0.350000 0.200000 0.500000	2 1 2 0 3 2 0 0	2.026873		1.475410
0.200000 0.100000 0.300000	3 1 1 0 4 1 0 0	1.297151		0.909091
0.250000 0.200000 0.300000	3 1 1 0 3 2 0 0	0.268071		0.222222
0.100000 0.100000 0.100000	4 1 0 0 4 1 0 0	0.000000		0.000000
0.111111 0.125000 0.100000	4 1 0 0 3 1 0 1	0.027973		0.032143
